# Supplementary material for: Iodido{4-phenyl-1-[1-(1,3-thia­zol-2-yl-κN)ethyl­idene]thio­semicarbazidato-κ2 N′,S}{4-phenyl-1-[1-(1,3-thia­zol-2-yl)ethyl­idene]thio­semicarbazide-κS}cadmium(II)
Source: Acta Crystallogr Sect E Struct Rep Online. 2013 Apr 10;69(Pt 5):m246–7. doi: 10.1107/S160053681300915X (PMC3647796; doi:10.1107/S160053681300915X)
Supplement: Supplementary file 1 [file e-69-0m246-sup1.cif]

##############################################################################
#                                                                            #
# This CIF contains the data in a paper accepted for publication in          #
# Acta Crystallographica Section E. It conforms to the requirements of       #
# Notes for Authors for Acta Crystallographica Section E, and has been       #
# peer reviewed under the auspices of the IUCr Commission on Journals.       #
#                                                                            #
# Full details of the Crystallographic Information File format               #
# are given in the paper "The Crystallographic Information File (CIF):       #
# a New Standard Archive File for Crystallography" by S. R. Hall, F. H.      #
# Allen and I. D. Brown [Acta Cryst. (1991), A47, 655-685].                  #
#                                                                            #
# The current version of the core CIF dictionary is obtainable from          #
# ftp://ftp.iucr.org/pub/cif_core.dic.                                       #
#                                                                            #
# Software is freely available for graphical display of the structure(s)     #
# in this CIF. For information consult the CIF software page                 #
# http://www.iucr.org/resources/cif/software.                                #
#                                                                            #
# This file may be used for bona fide research purposes within the           #
# scientific community so long as proper attribution is given to the journal # 
# article from which it was obtained.                                        #
#                                                                            #
##############################################################################
data_global
_audit_creation_method     'form.cif (version 2.0)'
_journal_data_validation_number     ?
_journal_date_recd_electronic     2013-02-13
_journal_date_accepted     2013-04-03
_journal_name_full     'Acta Crystallographica, Section E'
_journal_year     2013
_journal_volume     69
_journal_issue      5
_journal_page_first     m246
_journal_page_last     m247
_journal_paper_category     QM
_journal_paper_doi     10.1107/S160053681300915X
_journal_coeditor_code     BV2219
_publ_contact_author_name     'Dr. Ramaiyer Venkatraman'
_publ_contact_author_address
;
Department of Chemistry and Biochemistry
1400 J. R. Lynch St.
PO Box 17910
Jackson State University
Jackson
MS 39217-0510
USA
;
_publ_contact_author_email     ramaiyer.venkatraman@jsums.edu
_publ_contact_author_fax     '601 979 3674'
_publ_contact_author_phone     ' '
_publ_section_title
;\
Iodido{4-phenyl-1-[1-(1,3-thiazol-2-yl-\k<i>N</i>)ethylidene]\
thiosemicarbazidato-\k^2^<i>N'</i>,<i>S</i>}{4-phenyl-1-[1-(1,3-\
thiazol-2-yl)ethylidene]thiosemicarbazide-\k<i>S</i>}cadmium(II)
;
loop_
    _publ_author_name
    _publ_author_address
    'Venkatraman, Ramaiyer'
;
Department of Chemistry and Biochemistry
Jackson State University
Jackson, MS 39217-0510
USA
;
    'Samuel, Dasary S.'
;
Department of Chemistry and Biochemistry
Jackson State University
Jackson, MS 39217-0510
USA
;
    'Arslan, Zikri'
;
Department of Chemistry and Biochemistry
Jackson State University
Jackson, MS 39217-0510
USA
;
    'Hossain, Md. Alamgir'
;
Department of Chemistry and Biochemistry
Jackson State University
Jackson, MS 39217-0510
USA
;
    'Fronczek, Frank R.'
;
Department of Chemistry
Louisiana State University
Baton Rouge, LA 70803, USA
;
data_I
_audit_creation_method     SHELXL-97
_chemical_name_systematic
;\
Iodido{4-phenyl-1-[1-(1,3-thiazol-2-yl-\
\k<i>N</i>)ethylidene]thiosemicarbazidato-\k^2^<i>N'</i>,<i>S</i>}{4-\
phenyl-1-[1-(1,3-thiazol-2-yl)ethylidene]thiosemicarbazide-\
\k<i>S</i>}cadmium(II)
;
_chemical_name_common     ?
_chemical_formula_moiety     'C24 H23 Cd I N8 S4'
_chemical_formula_sum     'C24 H23 Cd I N8 S4'
_chemical_formula_iupac     '[Cd (C12 H11 N4 S2) I (C12 H12 N4 S2)]'
_chemical_formula_weight     791.04
_chemical_melting_point     ?
_symmetry_cell_setting     triclinic
_symmetry_space_group_name_H-M     'P -1'
_symmetry_space_group_name_Hall     '-P 1'
loop_
    _symmetry_equiv_pos_as_xyz
    'x, y, z'
    '-x, -y, -z'
_cell_length_a     8.6685(4)
_cell_length_b     10.1323(5)
_cell_length_c     16.7220(8)
_cell_angle_alpha     76.607(2)
_cell_angle_beta     79.481(2)
_cell_angle_gamma     77.910(2)
_cell_volume     1383.15(11)
_cell_formula_units_Z     2
_cell_measurement_reflns_used     6604
_cell_measurement_theta_min     2.53
_cell_measurement_theta_max     30.94
_cell_measurement_temperature     90.0(5)
_exptl_crystal_description     'needle'
_exptl_crystal_colour     'yellow'
_exptl_crystal_size_max     0.13
_exptl_crystal_size_mid     0.06
_exptl_crystal_size_min     0.05
_exptl_crystal_density_diffrn     1.899
_exptl_crystal_density_meas     ?
_exptl_crystal_density_method     'not measured'
_exptl_crystal_F_000     776
_exptl_absorpt_coefficient_mu     2.239
_exptl_absorpt_correction_type     multi-scan
_exptl_absorpt_process_details     '(SADABS; Sheldrick, 2002)'
_exptl_absorpt_correction_T_min     0.7595
_exptl_absorpt_correction_T_max     0.8963
_exptl_special_details     ?
_diffrn_ambient_temperature     90.0(5)
_diffrn_radiation_type     MoK\a
_diffrn_radiation_wavelength     0.71073
_diffrn_radiation_source     'fine-focus sealed tube'
_diffrn_radiation_monochromator     'TRIUMPH curved graphite'
_diffrn_measurement_device_type     'Bruker Kappa APEXII DUO CCD'
_diffrn_measurement_method     '\f and \w scans'
_diffrn_detector_area_resol_mean     ?
_diffrn_reflns_number     14913
_diffrn_reflns_av_R_equivalents     0.0235
_diffrn_reflns_av_sigmaI/netI     0.0400
_diffrn_reflns_theta_min     2.10
_diffrn_reflns_theta_max     31.01
_diffrn_reflns_theta_full     25.20
_diffrn_measured_fraction_theta_max     0.921
_diffrn_measured_fraction_theta_full     1.000
_diffrn_reflns_limit_h_min     -12
_diffrn_reflns_limit_h_max     12
_diffrn_reflns_limit_k_min     -14
_diffrn_reflns_limit_k_max     14
_diffrn_reflns_limit_l_min     -23
_diffrn_reflns_limit_l_max     23
_refine_special_details
;
Refinement of <i>F</i>^2^ against ALL reflections. The weighted <i>R</i>-factor
<i>wR</i> and goodness of fit <i>S</i> are based on <i>F</i>^2^, conventional
<i>R</i>-factors <i>R</i> are based on <i>F</i>, with <i>F</i> set to zero for
negative <i>F</i>^2^. The threshold expression of <i>F</i>^2^ >
\s(<i>F</i>^2^) is used only for calculating <i>R</i>-factors(gt) <i>etc</i>.
and is not relevant to the choice of reflections for refinement.
<i>R</i>-factors based on <i>F</i>^2^ are statistically about twice as large
as those based on <i>F</i>, and <i>R</i>- factors based on ALL data will be
even larger.
;
_reflns_number_total     8142
_reflns_number_gt     6715
_reflns_threshold_expression     I>2\s(I)
_refine_ls_structure_factor_coef     Fsqd
_refine_ls_matrix_type     full
_refine_ls_R_factor_all     0.0385
_refine_ls_R_factor_gt     0.0269
_refine_ls_wR_factor_gt     0.0561
_refine_ls_wR_factor_ref     0.0597
_refine_ls_goodness_of_fit_ref     1.015
_refine_ls_restrained_S_all     1.015
_refine_ls_number_reflns     8142
_refine_ls_number_parameters     354
_refine_ls_number_restraints     3
_refine_ls_hydrogen_treatment     mixed
_refine_ls_weighting_scheme     calc
_refine_ls_weighting_details
         'calc w=1/[\s^2^(Fo^2^)+(0.0252P)^2^+0.1767P] where P=(Fo^2^+2Fc^2^)/3'
_atom_sites_solution_hydrogens     geom
_atom_sites_solution_primary     direct
_atom_sites_solution_secondary     difmap
_refine_ls_shift/su_max     0.002
_refine_ls_shift/su_mean     0.000
_refine_diff_density_max     0.916
_refine_diff_density_min     -0.604
_refine_ls_extinction_method     none
_refine_ls_extinction_coef     ?
loop_
    _atom_type_symbol
    _atom_type_description
    _atom_type_scat_dispersion_real
    _atom_type_scat_dispersion_imag
    _atom_type_scat_source
    'C' 'C' 0.0033 0.0016
                         'International Tables Vol C Tables 4.2.6.8 and 6.1.1.4'
    'H' 'H' 0.0000 0.0000
                         'International Tables Vol C Tables 4.2.6.8 and 6.1.1.4'
    'N' 'N' 0.0061 0.0033
                         'International Tables Vol C Tables 4.2.6.8 and 6.1.1.4'
    'S' 'S' 0.1246 0.1234
                         'International Tables Vol C Tables 4.2.6.8 and 6.1.1.4'
    'Cd' 'Cd' -0.8075 1.2024
                         'International Tables Vol C Tables 4.2.6.8 and 6.1.1.4'
    'I' 'I' -0.4742 1.8119
                         'International Tables Vol C Tables 4.2.6.8 and 6.1.1.4'
_computing_data_collection     'APEX2 (Bruker, 2005)'
_computing_cell_refinement     'SAINT (Bruker, 2002)'
_computing_data_reduction     'SAINT (Bruker, 2002)'
_computing_structure_solution     'SHELXS97 (Sheldrick, 2008)'
_computing_structure_refinement     'SHELXL97 (Sheldrick, 2008)'
_computing_molecular_graphics     'ORTEP-3 for Windows (Farrugia, 2012)'
_computing_publication_material     'SHELXL97 (Sheldrick, 2008)'
loop_
    _atom_site_type_symbol
    _atom_site_label
    _atom_site_fract_x
    _atom_site_fract_y
    _atom_site_fract_z
    _atom_site_U_iso_or_equiv
    _atom_site_adp_type
    _atom_site_calc_flag
    _atom_site_refinement_flags
    _atom_site_occupancy
    _atom_site_symmetry_multiplicity
    _atom_site_disorder_assembly
    _atom_site_disorder_group
    Cd Cd1 0.330279(19) 0.896637(16) 0.264500(10) 0.01247(4) Uani d . 1 1 . .
    I I1 0.213720(18) 1.080081(15) 0.128204(9) 0.01602(4) Uani d . 1 1 . .
    S S1 0.89644(7) 0.80381(6) 0.20293(4) 0.01885(12) Uani d . 1 1 . .
    S S2 0.16206(7) 0.96342(6) 0.39576(4) 0.01535(11) Uani d . 1 1 . .
    S S3 0.98373(7) 0.36995(6) 0.41505(4) 0.01949(12) Uani d . 1 1 . .
    S S4 0.27226(7) 0.64947(6) 0.26713(4) 0.01495(11) Uani d . 1 1 . .
    N N1 0.5972(2) 0.86012(19) 0.19861(12) 0.0142(4) Uani d . 1 1 . .
    N N2 0.5065(2) 0.85083(19) 0.36308(12) 0.0128(4) Uani d . 1 1 . .
    N N3 0.4565(2) 0.84714(19) 0.44586(12) 0.0140(4) Uani d . 1 1 . .
    N N4 0.2430(2) 0.8941(2) 0.54478(12) 0.0133(4) Uani d D 1 1 . .
    H H4N 0.144(2) 0.921(3) 0.5524(17) 0.016 Uiso d D 1 1 . .
    N N5 0.6877(2) 0.4726(2) 0.41015(13) 0.0158(4) Uani d . 1 1 . .
    N N6 0.7257(2) 0.49547(19) 0.22678(13) 0.0151(4) Uani d . 1 1 . .
    N N7 0.5761(2) 0.5403(2) 0.26598(13) 0.0147(4) Uani d D 1 1 . .
    H H7N 0.570(3) 0.534(3) 0.3188(13) 0.018 Uiso d D 1 1 . .
    N N8 0.4803(2) 0.5489(2) 0.14662(13) 0.0174(4) Uani d D 1 1 . .
    H H8N 0.571(3) 0.504(3) 0.1322(18) 0.021 Uiso d D 1 1 . .
    C C1 0.6688(3) 0.8655(2) 0.11853(15) 0.0186(5) Uani d . 1 1 . .
    H H1 0.6100 0.8870 0.0731 0.022 Uiso calc R 1 1 . .
    C C2 0.8309(3) 0.8379(3) 0.10863(16) 0.0207(5) Uani d . 1 1 . .
    H H2 0.8978 0.8375 0.0569 0.025 Uiso calc R 1 1 . .
    C C3 0.7028(3) 0.8282(2) 0.25083(15) 0.0133(4) Uani d . 1 1 . .
    C C4 0.6581(3) 0.8217(2) 0.34029(15) 0.0136(4) Uani d . 1 1 . .
    C C5 0.7822(3) 0.7869(2) 0.39688(16) 0.0174(5) Uani d . 1 1 . .
    H H5A 0.7525 0.8454 0.4384 0.026 Uiso calc R 1 1 . .
    H H5B 0.8853 0.8026 0.3644 0.026 Uiso calc R 1 1 . .
    H H5C 0.7902 0.6899 0.4249 0.026 Uiso calc R 1 1 . .
    C C6 0.3038(3) 0.8948(2) 0.46333(14) 0.0136(4) Uani d . 1 1 . .
    C C7 0.3157(3) 0.8592(2) 0.61768(14) 0.0137(4) Uani d . 1 1 . .
    C C8 0.4782(3) 0.8135(2) 0.62054(15) 0.0175(5) Uani d . 1 1 . .
    H H8 0.5490 0.7996 0.5715 0.021 Uiso calc R 1 1 . .
    C C9 0.5353(3) 0.7884(2) 0.69633(16) 0.0208(5) Uani d . 1 1 . .
    H H9 0.6462 0.7581 0.6983 0.025 Uiso calc R 1 1 . .
    C C10 0.4341(3) 0.8066(2) 0.76886(16) 0.0201(5) Uani d . 1 1 . .
    H H10 0.4751 0.7900 0.8199 0.024 Uiso calc R 1 1 . .
    C C11 0.2714(3) 0.8496(2) 0.76577(15) 0.0175(5) Uani d . 1 1 . .
    H H11 0.2004 0.8610 0.8151 0.021 Uiso calc R 1 1 . .
    C C12 0.2133(3) 0.8755(2) 0.69095(15) 0.0154(4) Uani d . 1 1 . .
    H H12 0.1022 0.9049 0.6893 0.018 Uiso calc R 1 1 . .
    C C13 0.7108(3) 0.4442(2) 0.49162(15) 0.0181(5) Uani d . 1 1 . .
    H H13 0.6268 0.4618 0.5351 0.022 Uiso calc R 1 1 . .
    C C14 0.8628(3) 0.3890(3) 0.50580(16) 0.0200(5) Uani d . 1 1 . .
    H H14 0.8969 0.3644 0.5590 0.024 Uiso calc R 1 1 . .
    C C15 0.8225(3) 0.4389(2) 0.36162(15) 0.0152(5) Uani d . 1 1 . .
    C C16 0.8407(3) 0.4521(2) 0.27193(15) 0.0151(4) Uani d . 1 1 . .
    C C17 1.0016(3) 0.4115(3) 0.22704(16) 0.0172(5) Uani d . 1 1 . .
    H H17A 0.9970 0.4318 0.1672 0.026 Uiso calc R 1 1 . .
    H H17B 1.0384 0.3126 0.2456 0.026 Uiso calc R 1 1 . .
    H H17C 1.0758 0.4633 0.2387 0.026 Uiso calc R 1 1 . .
    C C18 0.4532(3) 0.5759(2) 0.22228(14) 0.0135(4) Uani d . 1 1 . .
    C C19 0.3685(3) 0.5824(2) 0.08851(15) 0.0163(5) Uani d . 1 1 . .
    C C20 0.3172(3) 0.7197(2) 0.05317(15) 0.0180(5) Uani d . 1 1 . .
    H H20 0.3514 0.7913 0.0696 0.022 Uiso calc R 1 1 . .
    C C21 0.2159(3) 0.7507(3) -0.00614(15) 0.0186(5) Uani d . 1 1 . .
    H H21 0.1800 0.8441 -0.0305 0.022 Uiso calc R 1 1 . .
    C C22 0.1664(3) 0.6454(3) -0.03024(15) 0.0186(5) Uani d . 1 1 . .
    H H22 0.0967 0.6669 -0.0710 0.022 Uiso calc R 1 1 . .
    C C23 0.2185(3) 0.5100(3) 0.00503(16) 0.0186(5) Uani d . 1 1 . .
    H H23 0.1848 0.4383 -0.0116 0.022 Uiso calc R 1 1 . .
    C C24 0.3201(3) 0.4775(2) 0.06488(15) 0.0166(5) Uani d . 1 1 . .
    H H24 0.3559 0.3841 0.0892 0.020 Uiso calc R 1 1 . .
loop_
    _atom_site_aniso_label
    _atom_site_aniso_U_11
    _atom_site_aniso_U_22
    _atom_site_aniso_U_33
    _atom_site_aniso_U_12
    _atom_site_aniso_U_13
    _atom_site_aniso_U_23
    Cd1 0.01077(8) 0.01618(8) 0.01024(8) -0.00112(6) -0.00187(6) -0.00305(6)
    I1 0.01858(8) 0.01534(7) 0.01276(8) 0.00038(6) -0.00397(6) -0.00170(6)
    S1 0.0111(3) 0.0200(3) 0.0233(3) -0.0016(2) 0.0015(2) -0.0041(2)
    S2 0.0130(3) 0.0212(3) 0.0106(3) 0.0018(2) -0.0028(2) -0.0042(2)
    S3 0.0147(3) 0.0227(3) 0.0211(3) -0.0013(2) -0.0068(2) -0.0030(2)
    S4 0.0135(3) 0.0173(3) 0.0147(3) -0.0032(2) -0.0017(2) -0.0042(2)
    N1 0.0121(9) 0.0148(9) 0.0151(10) -0.0030(7) -0.0001(7) -0.0022(7)
    N2 0.0131(9) 0.0128(9) 0.0126(9) -0.0025(7) -0.0012(7) -0.0030(7)
    N3 0.0142(9) 0.0157(9) 0.0125(9) -0.0031(7) -0.0036(7) -0.0015(7)
    N4 0.0121(9) 0.0188(9) 0.0099(9) -0.0030(7) -0.0021(7) -0.0039(7)
    N5 0.0152(10) 0.0151(9) 0.0185(10) -0.0040(7) -0.0035(8) -0.0038(8)
    N6 0.0140(9) 0.0147(9) 0.0182(10) -0.0036(7) -0.0006(8) -0.0067(8)
    N7 0.0130(9) 0.0180(9) 0.0136(10) -0.0012(7) -0.0025(8) -0.0048(8)
    N8 0.0161(10) 0.0201(10) 0.0163(10) 0.0027(8) -0.0053(8) -0.0072(8)
    C1 0.0194(12) 0.0217(12) 0.0143(11) -0.0045(9) 0.0015(9) -0.0051(9)
    C2 0.0192(12) 0.0238(12) 0.0169(12) -0.0030(10) 0.0041(10) -0.0053(10)
    C3 0.0104(10) 0.0115(10) 0.0182(11) -0.0035(8) 0.0006(9) -0.0043(9)
    C4 0.0138(11) 0.0101(10) 0.0165(11) -0.0032(8) -0.0031(9) -0.0004(8)
    C5 0.0148(11) 0.0185(11) 0.0193(12) -0.0016(9) -0.0073(9) -0.0020(9)
    C6 0.0162(11) 0.0143(10) 0.0116(10) -0.0038(8) -0.0033(9) -0.0032(8)
    C7 0.0197(11) 0.0106(10) 0.0125(11) -0.0054(8) -0.0055(9) -0.0007(8)
    C8 0.0193(12) 0.0186(11) 0.0152(11) -0.0031(9) -0.0050(9) -0.0029(9)
    C9 0.0219(13) 0.0197(12) 0.0220(13) -0.0048(10) -0.0090(10) -0.0013(10)
    C10 0.0302(14) 0.0158(11) 0.0173(12) -0.0049(10) -0.0125(10) -0.0017(9)
    C11 0.0283(13) 0.0129(10) 0.0114(11) -0.0042(9) -0.0051(10) -0.0004(9)
    C12 0.0187(12) 0.0130(10) 0.0152(11) -0.0038(9) -0.0041(9) -0.0021(9)
    C13 0.0195(12) 0.0203(12) 0.0151(12) -0.0052(9) -0.0039(9) -0.0018(9)
    C14 0.0218(13) 0.0222(12) 0.0169(12) -0.0057(10) -0.0073(10) -0.0006(10)
    C15 0.0174(11) 0.0111(10) 0.0189(12) -0.0035(8) -0.0071(9) -0.0025(9)
    C16 0.0171(11) 0.0125(10) 0.0171(12) -0.0033(8) -0.0044(9) -0.0036(9)
    C17 0.0115(11) 0.0228(12) 0.0192(12) -0.0024(9) -0.0010(9) -0.0094(10)
    C18 0.0131(10) 0.0132(10) 0.0139(11) -0.0034(8) -0.0017(8) -0.0015(8)
    C19 0.0132(11) 0.0214(12) 0.0140(11) 0.0000(9) -0.0042(9) -0.0039(9)
    C20 0.0197(12) 0.0182(11) 0.0174(12) -0.0034(9) -0.0033(10) -0.0055(9)
    C21 0.0207(12) 0.0183(11) 0.0144(11) -0.0007(9) -0.0015(9) -0.0014(9)
    C22 0.0146(11) 0.0285(13) 0.0128(11) -0.0033(9) -0.0038(9) -0.0035(10)
    C23 0.0200(12) 0.0213(12) 0.0170(12) -0.0070(10) -0.0010(10) -0.0070(10)
    C24 0.0176(12) 0.0137(10) 0.0175(12) -0.0028(9) -0.0022(9) -0.0012(9)
_geom_special_details
;
All e.s.d.'s (except the e.s.d. in the dihedral angle between two l.s. planes)
are estimated using the full covariance matrix. The cell e.s.d.'s are taken
into account individually in the estimation of e.s.d.'s in distances, angles
and torsion angles; correlations between e.s.d.'s in cell parameters are only
used when they are defined by crystal symmetry. An approximate (isotropic)
treatment of cell e.s.d.'s is used for estimating e.s.d.'s involving l.s.
planes.
;
loop_
    _geom_bond_atom_site_label_1
    _geom_bond_atom_site_label_2
    _geom_bond_site_symmetry_2
    _geom_bond_distance
    _geom_bond_publ_flag
    Cd1 N2 . 2.3524(19) ?
    Cd1 N1 . 2.3673(19) ?
    Cd1 S2 . 2.5510(6) ?
    Cd1 S4 . 2.6449(6) ?
    Cd1 I1 . 2.7860(2) ?
    S1 C2 . 1.709(3) ?
    S1 C3 . 1.716(2) ?
    S2 C6 . 1.748(2) ?
    S3 C14 . 1.706(3) ?
    S3 C15 . 1.731(2) ?
    S4 C18 . 1.708(2) ?
    N1 C3 . 1.320(3) ?
    N1 C1 . 1.363(3) ?
    N2 C4 . 1.291(3) ?
    N2 N3 . 1.367(3) ?
    N3 C6 . 1.314(3) ?
    N4 C6 . 1.367(3) ?
    N4 C7 . 1.413(3) ?
    N4 H4N . 0.842(19) ?
    N5 C15 . 1.325(3) ?
    N5 C13 . 1.368(3) ?
    N6 C16 . 1.302(3) ?
    N6 N7 . 1.378(3) ?
    N7 C18 . 1.342(3) ?
    N7 H7N . 0.864(19) ?
    N8 C18 . 1.325(3) ?
    N8 C19 . 1.432(3) ?
    N8 H8N . 0.85(2) ?
    C1 C2 . 1.360(3) ?
    C1 H1 . 0.9500 ?
    C2 H2 . 0.9500 ?
    C3 C4 . 1.465(3) ?
    C4 C5 . 1.495(3) ?
    C5 H5A . 0.9800 ?
    C5 H5B . 0.9800 ?
    C5 H5C . 0.9800 ?
    C7 C8 . 1.393(3) ?
    C7 C12 . 1.397(3) ?
    C8 C9 . 1.394(3) ?
    C8 H8 . 0.9500 ?
    C9 C10 . 1.386(4) ?
    C9 H9 . 0.9500 ?
    C10 C11 . 1.393(4) ?
    C10 H10 . 0.9500 ?
    C11 C12 . 1.382(3) ?
    C11 H11 . 0.9500 ?
    C12 H12 . 0.9500 ?
    C13 C14 . 1.360(3) ?
    C13 H13 . 0.9500 ?
    C14 H14 . 0.9500 ?
    C15 C16 . 1.457(3) ?
    C16 C17 . 1.483(3) ?
    C17 H17A . 0.9800 ?
    C17 H17B . 0.9800 ?
    C17 H17C . 0.9800 ?
    C19 C24 . 1.379(3) ?
    C19 C20 . 1.392(3) ?
    C20 C21 . 1.382(3) ?
    C20 H20 . 0.9500 ?
    C21 C22 . 1.393(3) ?
    C21 H21 . 0.9500 ?
    C22 C23 . 1.377(3) ?
    C22 H22 . 0.9500 ?
    C23 C24 . 1.391(3) ?
    C23 H23 . 0.9500 ?
    C24 H24 . 0.9500 ?
loop_
    _geom_angle_atom_site_label_1
    _geom_angle_atom_site_label_2
    _geom_angle_atom_site_label_3
    _geom_angle_site_symmetry_1
    _geom_angle_site_symmetry_3
    _geom_angle
    _geom_angle_publ_flag
    N2 Cd1 N1 . . 69.91(7) ?
    N2 Cd1 S2 . . 74.23(5) ?
    N1 Cd1 S2 . . 141.74(5) ?
    N2 Cd1 S4 . . 102.87(5) ?
    N1 Cd1 S4 . . 96.47(5) ?
    S2 Cd1 S4 . . 104.16(2) ?
    N2 Cd1 I1 . . 146.34(5) ?
    N1 Cd1 I1 . . 94.99(5) ?
    S2 Cd1 I1 . . 107.969(15) ?
    S4 Cd1 I1 . . 108.767(14) ?
    C2 S1 C3 . . 90.02(12) ?
    C6 S2 Cd1 . . 97.99(8) ?
    C14 S3 C15 . . 89.54(12) ?
    C18 S4 Cd1 . . 100.32(8) ?
    C3 N1 C1 . . 111.6(2) ?
    C3 N1 Cd1 . . 113.40(15) ?
    C1 N1 Cd1 . . 134.96(16) ?
    C4 N2 N3 . . 116.89(19) ?
    C4 N2 Cd1 . . 119.85(16) ?
    N3 N2 Cd1 . . 123.19(14) ?
    C6 N3 N2 . . 113.65(19) ?
    C6 N4 C7 . . 132.1(2) ?
    C6 N4 H4N . . 113.3(19) ?
    C7 N4 H4N . . 114.6(19) ?
    C15 N5 C13 . . 111.0(2) ?
    C16 N6 N7 . . 117.6(2) ?
    C18 N7 N6 . . 118.8(2) ?
    C18 N7 H7N . . 126.0(19) ?
    N6 N7 H7N . . 114.9(19) ?
    C18 N8 C19 . . 126.4(2) ?
    C18 N8 H8N . . 117(2) ?
    C19 N8 H8N . . 117(2) ?
    C2 C1 N1 . . 114.9(2) ?
    C2 C1 H1 . . 122.6 ?
    N1 C1 H1 . . 122.6 ?
    C1 C2 S1 . . 110.05(19) ?
    C1 C2 H2 . . 125.0 ?
    S1 C2 H2 . . 125.0 ?
    N1 C3 C4 . . 122.9(2) ?
    N1 C3 S1 . . 113.40(18) ?
    C4 C3 S1 . . 123.67(17) ?
    N2 C4 C3 . . 113.9(2) ?
    N2 C4 C5 . . 125.2(2) ?
    C3 C4 C5 . . 120.9(2) ?
    C4 C5 H5A . . 109.5 ?
    C4 C5 H5B . . 109.5 ?
    H5A C5 H5B . . 109.5 ?
    C4 C5 H5C . . 109.5 ?
    H5A C5 H5C . . 109.5 ?
    H5B C5 H5C . . 109.5 ?
    N3 C6 N4 . . 117.7(2) ?
    N3 C6 S2 . . 128.92(18) ?
    N4 C6 S2 . . 113.34(17) ?
    C8 C7 C12 . . 119.4(2) ?
    C8 C7 N4 . . 125.0(2) ?
    C12 C7 N4 . . 115.6(2) ?
    C7 C8 C9 . . 119.1(2) ?
    C7 C8 H8 . . 120.5 ?
    C9 C8 H8 . . 120.5 ?
    C10 C9 C8 . . 121.5(2) ?
    C10 C9 H9 . . 119.2 ?
    C8 C9 H9 . . 119.2 ?
    C9 C10 C11 . . 119.0(2) ?
    C9 C10 H10 . . 120.5 ?
    C11 C10 H10 . . 120.5 ?
    C12 C11 C10 . . 120.0(2) ?
    C12 C11 H11 . . 120.0 ?
    C10 C11 H11 . . 120.0 ?
    C11 C12 C7 . . 120.9(2) ?
    C11 C12 H12 . . 119.6 ?
    C7 C12 H12 . . 119.6 ?
    C14 C13 N5 . . 115.1(2) ?
    C14 C13 H13 . . 122.5 ?
    N5 C13 H13 . . 122.5 ?
    C13 C14 S3 . . 110.70(19) ?
    C13 C14 H14 . . 124.7 ?
    S3 C14 H14 . . 124.7 ?
    N5 C15 C16 . . 125.7(2) ?
    N5 C15 S3 . . 113.64(18) ?
    C16 C15 S3 . . 120.61(18) ?
    N6 C16 C15 . . 125.3(2) ?
    N6 C16 C17 . . 116.1(2) ?
    C15 C16 C17 . . 118.5(2) ?
    C16 C17 H17A . . 109.5 ?
    C16 C17 H17B . . 109.5 ?
    H17A C17 H17B . . 109.5 ?
    C16 C17 H17C . . 109.5 ?
    H17A C17 H17C . . 109.5 ?
    H17B C17 H17C . . 109.5 ?
    N8 C18 N7 . . 117.1(2) ?
    N8 C18 S4 . . 124.02(18) ?
    N7 C18 S4 . . 118.89(18) ?
    C24 C19 C20 . . 120.9(2) ?
    C24 C19 N8 . . 119.3(2) ?
    C20 C19 N8 . . 119.7(2) ?
    C21 C20 C19 . . 119.3(2) ?
    C21 C20 H20 . . 120.4 ?
    C19 C20 H20 . . 120.4 ?
    C20 C21 C22 . . 120.2(2) ?
    C20 C21 H21 . . 119.9 ?
    C22 C21 H21 . . 119.9 ?
    C23 C22 C21 . . 119.9(2) ?
    C23 C22 H22 . . 120.0 ?
    C21 C22 H22 . . 120.0 ?
    C22 C23 C24 . . 120.4(2) ?
    C22 C23 H23 . . 119.8 ?
    C24 C23 H23 . . 119.8 ?
    C19 C24 C23 . . 119.3(2) ?
    C19 C24 H24 . . 120.3 ?
    C23 C24 H24 . . 120.3 ?
loop_
    _geom_torsion_atom_site_label_1
    _geom_torsion_atom_site_label_2
    _geom_torsion_atom_site_label_3
    _geom_torsion_atom_site_label_4
    _geom_torsion_site_symmetry_1
    _geom_torsion_site_symmetry_2
    _geom_torsion_site_symmetry_3
    _geom_torsion_site_symmetry_4
    _geom_torsion
    _geom_torsion_publ_flag
    N2 Cd1 S2 C6 . . . . -9.65(9) ?
    N1 Cd1 S2 C6 . . . . -30.51(11) ?
    S4 Cd1 S2 C6 . . . . 89.99(8) ?
    I1 Cd1 S2 C6 . . . . -154.51(7) ?
    N2 Cd1 S4 C18 . . . . -69.76(10) ?
    N1 Cd1 S4 C18 . . . . 1.05(10) ?
    S2 Cd1 S4 C18 . . . . -146.47(8) ?
    I1 Cd1 S4 C18 . . . . 98.58(8) ?
    N2 Cd1 N1 C3 . . . . 2.61(15) ?
    S2 Cd1 N1 C3 . . . . 24.0(2) ?
    S4 Cd1 N1 C3 . . . . -98.76(15) ?
    I1 Cd1 N1 C3 . . . . 151.67(15) ?
    N2 Cd1 N1 C1 . . . . -176.6(2) ?
    S2 Cd1 N1 C1 . . . . -155.22(18) ?
    S4 Cd1 N1 C1 . . . . 82.0(2) ?
    I1 Cd1 N1 C1 . . . . -27.6(2) ?
    N1 Cd1 N2 C4 . . . . -3.14(16) ?
    S2 Cd1 N2 C4 . . . . -169.57(17) ?
    S4 Cd1 N2 C4 . . . . 89.12(16) ?
    I1 Cd1 N2 C4 . . . . -70.69(19) ?
    N1 Cd1 N2 N3 . . . . 179.88(17) ?
    S2 Cd1 N2 N3 . . . . 13.46(14) ?
    S4 Cd1 N2 N3 . . . . -87.86(15) ?
    I1 Cd1 N2 N3 . . . . 112.34(15) ?
    C4 N2 N3 C6 . . . . 171.65(19) ?
    Cd1 N2 N3 C6 . . . . -11.3(2) ?
    C16 N6 N7 C18 . . . . -175.2(2) ?
    C3 N1 C1 C2 . . . . -0.1(3) ?
    Cd1 N1 C1 C2 . . . . 179.13(16) ?
    N1 C1 C2 S1 . . . . 0.0(3) ?
    C3 S1 C2 C1 . . . . 0.08(19) ?
    C1 N1 C3 C4 . . . . 177.1(2) ?
    Cd1 N1 C3 C4 . . . . -2.3(3) ?
    C1 N1 C3 S1 . . . . 0.2(2) ?
    Cd1 N1 C3 S1 . . . . -179.24(9) ?
    C2 S1 C3 N1 . . . . -0.15(18) ?
    C2 S1 C3 C4 . . . . -177.1(2) ?
    N3 N2 C4 C3 . . . . -179.80(18) ?
    Cd1 N2 C4 C3 . . . . 3.0(2) ?
    N3 N2 C4 C5 . . . . -1.1(3) ?
    Cd1 N2 C4 C5 . . . . -178.23(16) ?
    N1 C3 C4 N2 . . . . -0.4(3) ?
    S1 C3 C4 N2 . . . . 176.24(16) ?
    N1 C3 C4 C5 . . . . -179.2(2) ?
    S1 C3 C4 C5 . . . . -2.6(3) ?
    N2 N3 C6 N4 . . . . 179.49(18) ?
    N2 N3 C6 S2 . . . . -1.4(3) ?
    C7 N4 C6 N3 . . . . 5.1(4) ?
    C7 N4 C6 S2 . . . . -174.19(19) ?
    Cd1 S2 C6 N3 . . . . 10.5(2) ?
    Cd1 S2 C6 N4 . . . . -170.29(15) ?
    C6 N4 C7 C8 . . . . -0.7(4) ?
    C6 N4 C7 C12 . . . . 178.1(2) ?
    C12 C7 C8 C9 . . . . -1.6(3) ?
    N4 C7 C8 C9 . . . . 177.2(2) ?
    C7 C8 C9 C10 . . . . 0.7(4) ?
    C8 C9 C10 C11 . . . . 0.7(4) ?
    C9 C10 C11 C12 . . . . -1.0(3) ?
    C10 C11 C12 C7 . . . . 0.0(3) ?
    C8 C7 C12 C11 . . . . 1.3(3) ?
    N4 C7 C12 C11 . . . . -177.6(2) ?
    C15 N5 C13 C14 . . . . 0.1(3) ?
    N5 C13 C14 S3 . . . . -0.3(3) ?
    C15 S3 C14 C13 . . . . 0.33(19) ?
    C13 N5 C15 C16 . . . . 178.5(2) ?
    C13 N5 C15 S3 . . . . 0.2(2) ?
    C14 S3 C15 N5 . . . . -0.31(18) ?
    C14 S3 C15 C16 . . . . -178.66(19) ?
    N7 N6 C16 C15 . . . . 4.1(3) ?
    N7 N6 C16 C17 . . . . -176.95(18) ?
    N5 C15 C16 N6 . . . . -2.1(4) ?
    S3 C15 C16 N6 . . . . 176.07(18) ?
    N5 C15 C16 C17 . . . . 179.0(2) ?
    S3 C15 C16 C17 . . . . -2.9(3) ?
    C19 N8 C18 N7 . . . . -177.6(2) ?
    C19 N8 C18 S4 . . . . 3.7(3) ?
    N6 N7 C18 N8 . . . . 8.5(3) ?
    N6 N7 C18 S4 . . . . -172.77(15) ?
    Cd1 S4 C18 N8 . . . . -108.70(19) ?
    Cd1 S4 C18 N7 . . . . 72.63(18) ?
    C18 N8 C19 C24 . . . . -115.4(3) ?
    C18 N8 C19 C20 . . . . 68.2(3) ?
    C24 C19 C20 C21 . . . . 0.3(4) ?
    N8 C19 C20 C21 . . . . 176.6(2) ?
    C19 C20 C21 C22 . . . . -0.2(4) ?
    C20 C21 C22 C23 . . . . -0.1(4) ?
    C21 C22 C23 C24 . . . . 0.2(4) ?
    C20 C19 C24 C23 . . . . -0.1(4) ?
    N8 C19 C24 C23 . . . . -176.4(2) ?
    C22 C23 C24 C19 . . . . -0.1(4) ?
loop_
    _geom_hbond_atom_site_label_D
    _geom_hbond_atom_site_label_H
    _geom_hbond_atom_site_label_A
    _geom_hbond_site_symmetry_A
    _geom_hbond_distance_DH
    _geom_hbond_distance_HA
    _geom_hbond_distance_DA
    _geom_hbond_angle_DHA
    N4 H4N S2 2_576 0.842(19) 2.74(2) 3.559(2) 166(2)
    N7 H7N N5 . 0.864(19) 1.90(2) 2.651(3) 144(3)
