# Supplementary material for: Iodido{4-phenyl-1-[1-(1,3-thia­zol-2-yl-κN)ethyl­idene]thio­semicarbazidato-κ2 N′,S}{4-phenyl-1-[1-(1,3-thia­zol-2-yl)ethyl­idene]thio­semicarbazide-κS}cadmium(II)
Source: Acta Crystallogr Sect E Struct Rep Online. 2013 Apr 10;69(Pt 5):m246–7. doi: 10.1107/S160053681300915X (PMC3647796; doi:10.1107/S160053681300915X)
Supplement: Supplementary file 2 [file e-69-0m246-Isup2.hkl]

# 
# h,k,l, Fc-squared, Fo-squared, sigma(Fo-squared) and status flag 
# 
data_I
_shelx_title ' Venkat61 in P-1' 
_shelx_refln_list_code          4 
_shelx_F_calc_maximum      416.58 
_exptl_crystal_F_000       776.00 
_reflns_d_resolution_high  0.6899 
 
loop_ 
 _symmetry_equiv_pos_as_xyz 
 'x, y, z' 
 '-x, -y, -z' 
 
_cell_length_a     8.6685 
_cell_length_b    10.1323 
_cell_length_c    16.7220 
_cell_angle_alpha  76.607 
_cell_angle_beta   79.481 
_cell_angle_gamma  77.910 
 
_shelx_F_squared_multiplier     1.000 
 
loop_ 
 _refln_index_h 
 _refln_index_k 
 _refln_index_l 
 _refln_F_squared_calc 
 _refln_F_squared_meas 
 _refln_F_squared_sigma 
 _refln_observed_status 
   1   0   0     3278.95     3265.55     60.78 o 
   2   0   0    36920.55    38875.43    537.42 o 
   3   0   0       35.98       20.98     12.99 o 
   4   0   0     2516.51     2720.92     64.00 o 
   5   0   0       11.04        4.79     20.12 o 
   6   0   0     5319.36     5394.30    118.66 o 
   7   0   0      825.75      883.03     56.41 o 
   8   0   0     1175.31     1207.23     54.31 o 
   9   0   0     4685.53     4592.00    166.42 o 
  10   0   0      386.09      416.96     64.01 o 
  11   0   0      400.87      296.26     62.18 o 
 -11   1   0      154.12      124.36     53.03 o 
 -10   1   0        7.54       -7.32     43.89 o 
  -9   1   0     1064.62      868.66     76.81 o 
  -8   1   0     3612.07     3488.22     95.04 o 
  -7   1   0    13981.31    13373.74    209.40 o 
  -6   1   0     4102.07     4190.58     81.29 o 
  -5   1   0     1145.06     1034.04     38.17 o 
  -4   1   0     5022.85     4887.40    201.16 o 
  -3   1   0      185.42      183.93     20.01 o 
  -2   1   0     2199.53     2160.87     51.72 o 
  -1   1   0     6506.74     6677.65     84.35 o 
   0   1   0    11642.87    12582.03    117.24 o 
   1   1   0     1015.68      962.99     14.63 o 
   2   1   0    37832.73    39241.16    468.16 o 
   3   1   0     2176.95     2366.60     43.29 o 
   4   1   0     1664.49     1787.80     39.04 o 
   5   1   0       11.67       13.93     16.66 o 
   6   1   0       36.85       51.28     17.65 o 
   7   1   0      841.55      820.57     33.75 o 
   8   1   0      125.03      145.19     28.36 o 
   9   1   0     5397.79     5032.72    175.56 o 
  10   1   0       20.83      -16.46     42.06 o 
  11   1   0     3825.52     3736.14    153.62 o 
 -11   2   0     1082.82     1163.09    102.41 o 
 -10   2   0      330.63      347.46     65.84 o 
  -9   2   0       56.56       66.68     33.55 o 
  -8   2   0      144.39      131.72     31.03 o 
  -7   2   0     2669.77     2652.29     93.68 o 
  -6   2   0     5252.18     5159.50     97.12 o 
  -5   2   0     9713.38     9128.61    146.76 o 
  -4   2   0     4309.52     4168.42     76.01 o 
  -3   2   0     1240.99     1109.23     38.79 o 
  -2   2   0      905.21      855.06     36.02 o 
  -1   2   0     4229.95     4514.91     61.26 o 
   0   2   0     7613.46     7743.63     79.58 o 
   1   2   0     3583.80     3561.81     40.69 o 
   2   2   0    35304.94    36382.91    390.43 o 
   3   2   0      245.37      254.17     12.99 o 
   4   2   0     8344.57     8245.38    140.20 o 
   5   2   0      443.77      359.84     19.34 o 
   6   2   0      181.51      218.28     19.34 o 
   7   2   0     1007.23      973.70     34.06 o 
   8   2   0     1061.97      961.92     65.84 o 
   9   2   0       25.66       20.12     38.40 o 
  10   2   0      141.95       82.29     45.72 o 
  11   2   0     4272.80     4116.52    162.76 o 
 -10   3   0       33.84      -43.89     43.89 o 
  -9   3   0     2829.27     2904.04    124.36 o 
  -8   3   0       12.96       36.65     31.66 o 
  -7   3   0      361.89      314.18     35.54 o 
  -6   3   0     3921.90     3857.81    104.94 o 
  -5   3   0    12341.80    12368.45    193.57 o 
  -4   3   0     6554.15     6815.99    125.81 o 
  -3   3   0     3522.93     3562.71     96.48 o 
  -2   3   0     4636.75     4596.91     85.21 o 
  -1   3   0     1662.95     1766.99     28.43 o 
   0   3   0    23714.44    25412.36    253.35 o 
   1   3   0    28590.28    30072.87    302.20 o 
   2   3   0     1275.54     1272.48     18.40 o 
   3   3   0     1283.29     1258.41     21.16 o 
   4   3   0    14471.67    14626.84    208.34 o 
   5   3   0      326.17      291.67     16.38 o 
   6   3   0     6465.71     6636.84    224.71 o 
   7   3   0     5517.97     5270.46    160.93 o 
   8   3   0     1635.33     1554.44     78.64 o 
   9   3   0       95.22      122.53     40.23 o 
  10   3   0      233.08      208.48     49.38 o 
  11   3   0      228.35      267.00     54.86 o 
 -10   4   0        7.85       18.29     49.38 o 
  -9   4   0     1457.66     1437.10     72.38 o 
  -8   4   0      280.64      391.09    162.76 o 
  -7   4   0       89.72      121.61     33.62 o 
  -6   4   0      183.32      180.00     40.23 o 
  -5   4   0     2561.58     2545.80     61.18 o 
  -4   4   0    10771.47    10597.73    167.88 o 
  -3   4   0    11870.33    11482.66    203.04 o 
  -2   4   0     5390.83     5490.56     85.79 o 
  -1   4   0      113.27      138.07     26.13 o 
   0   4   0    21887.53    22827.90    280.83 o 
   1   4   0      356.06      432.23     33.22 o 
   2   4   0      284.33      254.55      8.94 o 
   3   4   0      347.34      382.75     32.02 o 
   4   4   0     4747.93     5095.09     76.64 o 
   5   4   0     3280.67     3452.19     49.47 o 
   6   4   0     9664.41     9854.06    127.49 o 
   7   4   0      482.63      422.44     42.06 o 
   8   4   0      807.22      797.34     58.52 o 
   9   4   0     1256.21     1254.52     73.15 o 
  10   4   0        2.00      -21.95     34.75 o 
  11   4   0      281.03      310.89     54.86 o 
 -10   5   0      345.07      424.27     73.15 o 
  -9   5   0     1881.61     1921.00     82.11 o 
  -8   5   0      476.04      487.48     49.67 o 
  -7   5   0     1856.25     1860.19     75.00 o 
  -6   5   0        1.09        1.13     27.06 o 
  -5   5   0     1431.28     1354.66     61.26 o 
  -4   5   0      577.70      675.41     30.36 o 
  -3   5   0     6678.88     6669.04    111.85 o 
  -2   5   0    15149.96    15582.61    247.81 o 
  -1   5   0     5170.82     4964.82     73.36 o 
   0   5   0     7054.74     7143.95     96.57 o 
   1   5   0      104.80      127.49     10.72 o 
   2   5   0    18082.70    18699.60    211.97 o 
   3   5   0      119.88      163.32     12.26 o 
   4   5   0      234.65      227.73     29.11 o 
   5   5   0     3470.41     3579.78    114.30 o 
   6   5   0     2373.32     2450.53     84.12 o 
   7   5   0     4338.36     4308.54    133.50 o 
   8   5   0     3964.78     3875.12    128.01 o 
   9   5   0     2048.49     2174.39     95.10 o 
  10   5   0      577.93      596.17     60.35 o 
  11   5   0     1073.03      991.18     76.81 o 
  12   5   0      354.74      338.32     56.69 o 
 -10   6   0      173.05      102.41     65.84 o 
  -9   6   0     4378.44     4816.22    202.99 o 
  -8   6   0     1024.37     1074.67     78.64 o 
  -7   6   0     4448.32     4350.88    119.61 o 
  -6   6   0      839.42      804.76    106.07 o 
  -5   6   0     3682.69     3681.99     76.97 o 
  -4   6   0      658.84      629.17     47.40 o 
  -3   6   0      283.77      263.79     22.95 o 
  -2   6   0     1118.60     1074.81     35.54 o 
  -1   6   0     2144.13     2265.60     49.95 o 
   0   6   0     3333.67     3328.29     53.75 o 
   1   6   0     3496.26     3811.83     63.09 o 
   2   6   0     8134.21     8140.20     98.60 o 
   3   6   0      574.31      642.35     21.21 o 
   4   6   0     2537.10     2634.54     56.63 o 
   5   6   0     1031.14     1140.42     34.25 o 
   6   6   0      244.49      194.28     23.98 o 
   7   6   0     2060.40     2089.55     66.31 o 
   8   6   0     6983.40     6771.87    193.85 o 
   9   6   0     1548.07     1583.70     78.64 o 
  10   6   0      787.25      841.23     64.01 o 
  11   6   0      753.70      883.29     71.32 o 
  -9   7   0     1130.52     1029.91     77.72 o 
  -8   7   0      646.67      602.46     81.38 o 
  -7   7   0     1515.56     1504.38     75.89 o 
  -6   7   0       21.00      -22.07     29.07 o 
  -5   7   0     3219.37     3253.78    194.76 o 
  -4   7   0     1052.35     1113.89     41.81 o 
  -3   7   0     1168.67     1221.32     42.77 o 
  -2   7   0       29.93       28.72     17.89 o 
  -1   7   0       96.28       83.52     18.63 o 
   0   7   0     4801.69     4632.34    116.70 o 
   1   7   0     4628.41     4715.55     70.42 o 
   2   7   0    11450.47    11558.53    165.22 o 
   3   7   0        6.52        6.24     17.95 o 
   4   7   0    12687.70    13017.69    208.77 o 
   5   7   0       40.22       38.11     21.03 o 
   6   7   0      937.22      922.03     39.97 o 
   7   7   0       47.02       32.03     30.17 o 
   8   7   0      640.10      581.27     39.75 o 
   9   7   0      687.36      736.82     47.52 o 
  10   7   0     2914.91     2921.28    117.95 o 
  11   7   0      287.66      311.48     40.93 o 
  -8   8   0      172.21      147.28     89.61 o 
  -7   8   0     1196.37     1355.11     73.71 o 
  -6   8   0       57.66       22.86     34.91 o 
  -5   8   0     1739.36     1778.81     72.38 o 
  -4   8   0     4670.68     4809.70     96.91 o 
  -3   8   0     4038.52     4111.04     84.43 o 
  -2   8   0     2753.35     2819.49     70.59 o 
  -1   8   0       84.63       63.42     18.95 o 
   0   8   0      103.14      118.87     19.56 o 
   1   8   0      114.16      122.45     23.66 o 
   2   8   0     3689.64     3493.61     84.77 o 
   3   8   0     4074.44     4086.93     82.37 o 
   4   8   0     5724.71     5790.90    128.19 o 
   5   8   0      152.03      123.24     35.66 o 
   6   8   0     2839.90     3040.36     79.98 o 
   7   8   0        1.08      -11.39     20.05 o 
   8   8   0      160.49      181.37     40.23 o 
   9   8   0       36.47       98.34     27.45 o 
  10   8   0      152.55       89.61     67.66 o 
  11   8   0      155.32      197.51     76.81 o 
  -7   9   0        0.21      -45.72     45.72 o 
  -6   9   0      120.34      138.99     56.69 o 
  -5   9   0     2173.30     2150.61    115.21 o 
  -4   9   0      433.98      418.78     60.35 o 
  -3   9   0     4699.92     4675.16    116.98 o 
  -2   9   0     5817.29     5766.24    179.22 o 
  -1   9   0     6918.47     6810.82    150.54 o 
   0   9   0      630.92      641.68     40.84 o 
   1   9   0     1185.04     1125.49     59.43 o 
   2   9   0     1888.08     1771.05     60.11 o 
   3   9   0      192.03      195.87     32.00 o 
   4   9   0     2306.51     2378.54     68.40 o 
   5   9   0       21.79       23.15     20.28 o 
   6   9   0     1645.77     1634.51    105.15 o 
   7   9   0      363.55      392.97     30.14 o 
   8   9   0      684.64      660.18     89.61 o 
   9   9   0      140.02      118.87     62.18 o 
  10   9   0       39.42      117.04     69.49 o 
  -6  10   0      135.95      129.84     60.35 o 
  -5  10   0       63.34       85.95     49.38 o 
  -4  10   0       91.96       87.78     49.38 o 
  -3  10   0     3062.17     3063.79     93.08 o 
  -2  10   0      932.00     1009.80     55.60 o 
  -1  10   0     3337.81     3411.09     95.59 o 
   0  10   0      693.45      668.42     44.76 o 
   1  10   0     2353.81     2339.68     73.67 o 
   2  10   0       15.96       -7.75     28.35 o 
   3  10   0        0.57       -7.32     27.43 o 
   4  10   0     1852.89     1882.39     62.81 o 
   5  10   0      305.12      328.45     28.61 o 
   6  10   0     1229.19     1437.40    117.04 o 
   7  10   0      721.17      588.86     89.61 o 
   8  10   0     1487.59     1464.83    120.70 o 
   9  10   0     1316.23     1201.49    124.36 o 
  10  10   0      146.41      181.05     80.47 o 
  -5  11   0      246.16      245.05     64.01 o 
  -4  11   0      129.43      254.20     62.18 o 
  -3  11   0      945.45     1058.85     91.44 o 
  -2  11   0      386.94      387.83     43.97 o 
  -1  11   0     1171.62     1211.10     93.27 o 
   0  11   0     3019.33     2993.03     91.13 o 
   1  11   0     1472.50     1429.39     61.95 o 
   2  11   0     1264.68     1333.16     73.15 o 
   3  11   0       70.72       42.06     31.09 o 
   4  11   0      126.51      117.04     31.09 o 
   5  11   0      387.45      396.84     74.98 o 
   6  11   0     1393.96     1495.92    122.53 o 
   7  11   0      135.85      279.80     78.64 o 
   8  11   0     1023.70      985.70    113.38 o 
   9  11   0      326.53      320.03     78.64 o 
  -3  12   0       19.43       20.12     51.21 o 
  -2  12   0       88.81      135.33     53.03 o 
  -1  12   0     1953.49     2109.77     80.98 o 
   0  12   0      209.90      201.23     39.53 o 
   1  12   0     1423.74     1539.76     69.49 o 
   2  12   0     3366.81     3262.49    118.87 o 
   3  12   0      552.94      689.44     56.69 o 
   4  12   0     1042.42     1232.58     65.84 o 
   6  12   0       81.39       80.47     69.49 o 
   7  12   0        7.56       21.95     67.66 o 
   8  12   0      101.06      122.53     69.49 o 
  -1  13   0        0.29      -43.89     43.89 o 
   0  13   0        7.08       18.29     42.06 o 
   1  13   0      141.31      182.88     45.72 o 
   2  13   0      466.82      433.41     51.21 o 
   3  13   0      279.00      268.83     43.89 o 
   7  13   0      161.82      252.37     84.12 o 
   1  14   0        4.90      -36.58     36.58 o 
   2  14   0       54.80       42.06     40.23 o 
  -2 -14   1      330.41      307.23     53.03 o 
  -1 -14   1        0.39        5.49     42.06 o 
  -3 -13   1     1136.90     1071.65     71.32 o 
  -2 -13   1       85.97      122.53     43.89 o 
  -1 -13   1       25.28      -23.77     38.40 o 
   0 -13   1        1.62       53.03     45.72 o 
   1 -13   1      264.61      256.03     58.52 o 
  -8 -12   1      128.77      100.58     73.15 o 
  -7 -12   1       14.49        0.00     65.84 o 
  -6 -12   1       49.89       38.40     65.84 o 
  -4 -12   1        9.70      -14.63     32.92 o 
  -3 -12   1     2856.63     2851.02    109.73 o 
  -2 -12   1      190.22      241.40     43.89 o 
  -1 -12   1     2364.31     2466.99    107.90 o 
   0 -12   1       51.68       98.75     43.89 o 
   1 -12   1       14.16       64.01     47.55 o 
   2 -12   1       12.73      -42.06     42.06 o 
   3 -12   1     1218.80      971.07     89.61 o 
  -9 -11   1     1510.72     1697.08    133.50 o 
  -8 -11   1      536.49      552.28     93.27 o 
  -7 -11   1      190.75      239.57     73.15 o 
  -6 -11   1       51.15       29.26     56.69 o 
  -5 -11   1      349.03      381.52     34.66 o 
  -4 -11   1      153.94      160.93     34.75 o 
  -3 -11   1     6148.94     6239.70    184.70 o 
  -2 -11   1       12.17        5.49     32.92 o 
  -1 -11   1     1146.67     1106.39     71.32 o 
   0 -11   1      347.99      296.09     60.35 o 
   1 -11   1     1770.89     1693.67     96.92 o 
   2 -11   1      424.64      428.12     43.97 o 
   3 -11   1       97.76      160.93     53.03 o 
   4 -11   1      531.24      418.78     65.84 o 
   5 -11   1       39.07       85.95     54.86 o 
  -9 -10   1      531.67      601.66    102.41 o 
  -8 -10   1      940.47     1066.16    117.04 o 
  -7 -10   1     3004.34     2836.39    157.27 o 
  -6 -10   1      902.91      882.06     60.35 o 
  -5 -10   1      937.98     1018.19     70.41 o 
  -4 -10   1       54.57       73.19     45.72 o 
  -3 -10   1      178.62      164.59     34.75 o 
  -2 -10   1        9.17       34.75     29.26 o 
  -1 -10   1     2433.01     2304.83    131.67 o 
   0 -10   1      549.90      578.61     52.12 o 
   1 -10   1     1763.62     1776.83     67.81 o 
   2 -10   1     1575.23     1455.90    118.87 o 
   3 -10   1      453.01      444.33     56.69 o 
   4 -10   1       75.56       -3.66     43.89 o 
   5 -10   1       21.48       51.21     49.38 o 
   6 -10   1     1354.57     1455.69    111.55 o 
 -10  -9   1       17.24       73.15     65.84 o 
  -9  -9   1        6.79       51.21     65.84 o 
  -8  -9   1      969.59      987.53    109.73 o 
  -7  -9   1      607.85      570.52    138.99 o 
  -6  -9   1      722.89      717.28     57.61 o 
  -5  -9   1     1514.11     1535.37     56.16 o 
  -4  -9   1      401.30      400.68     32.18 o 
  -3  -9   1       58.31       65.42     24.36 o 
  -2  -9   1      450.15      438.90     42.06 o 
  -1  -9   1     2780.79     2754.44     78.58 o 
   0  -9   1      760.90      771.75     45.57 o 
   1  -9   1     1737.28     1608.96     98.75 o 
   2  -9   1     4339.26     4415.51    110.56 o 
   3  -9   1     4104.22     4203.50    108.53 o 
   4  -9   1     2943.55     3035.73    133.50 o 
   5  -9   1     1631.09     1761.09    107.90 o 
   6  -9   1      324.67      318.20     64.01 o 
   7  -9   1       15.68       67.66     56.69 o 
 -11  -8   1        0.01       84.12     73.15 o 
 -10  -8   1        0.58      -27.45     27.45 o 
  -9  -8   1      305.21      329.40     37.09 o 
  -8  -8   1      965.41      924.10     50.10 o 
  -7  -8   1      432.82      392.85     33.81 o 
  -6  -8   1        3.88       -6.11     21.56 o 
  -5  -8   1     6008.32     5987.51    134.29 o 
  -4  -8   1      205.95      246.86     27.64 o 
  -3  -8   1     3905.61     3932.75     96.36 o 
  -2  -8   1      722.82      713.05     34.10 o 
  -1  -8   1        8.56        9.14     62.18 o 
   0  -8   1      524.77      517.64     28.03 o 
   1  -8   1     3658.72     3671.23     74.90 o 
   2  -8   1      578.99      532.82     54.03 o 
   3  -8   1     4130.17     4122.51     85.09 o 
   4  -8   1     5433.98     5565.33    106.31 o 
   5  -8   1     1782.03     1798.56    107.90 o 
   6  -8   1      461.87      538.57     49.09 o 
   7  -8   1      302.47      223.43     42.01 o 
   8  -8   1      170.74      267.56     46.34 o 
 -11  -7   1       47.72       64.92     32.93 o 
 -10  -7   1      307.29      363.07     42.34 o 
  -9  -7   1      425.34      447.87     40.69 o 
  -8  -7   1      258.34      245.86     32.67 o 
  -7  -7   1       58.84       73.34     57.61 o 
  -6  -7   1     1987.24     1908.43     61.16 o 
  -5  -7   1     1725.82     1680.98     55.05 o 
  -4  -7   1      430.00      374.22     42.98 o 
  -3  -7   1    18883.90    18857.47    296.27 o 
  -2  -7   1      672.75      632.28     20.61 o 
  -1  -7   1     8694.18     8887.19    120.60 o 
   0  -7   1      637.45      621.62     33.59 o 
   1  -7   1       88.39       91.24     24.62 o 
   2  -7   1      893.36      967.89     36.86 o 
   3  -7   1     3084.11     3096.60     67.77 o 
   4  -7   1     3246.58     3338.94     72.22 o 
   5  -7   1     2791.79     2691.66    113.38 o 
   6  -7   1     2695.95     2726.13     91.78 o 
   7  -7   1      720.06      734.51     56.24 o 
   8  -7   1       58.62       53.00     38.73 o 
   9  -7   1       67.16       34.22     40.02 o 
 -11  -6   1      644.99      700.41     65.84 o 
 -10  -6   1     2606.26     2728.50    113.38 o 
  -9  -6   1      217.73      171.90     40.23 o 
  -8  -6   1      749.99      830.25     58.52 o 
  -7  -6   1      178.80      228.33     42.06 o 
  -6  -6   1       97.91      107.42     23.52 o 
  -5  -6   1      211.35      181.60     59.43 o 
  -4  -6   1      498.60      515.53     23.35 o 
  -3  -6   1     4521.61     4589.93     65.63 o 
  -2  -6   1     1623.01     1675.77     30.07 o 
  -1  -6   1    18083.88    18588.85    233.82 o 
   0  -6   1      231.72      240.20     17.95 o 
   1  -6   1     1223.94     1288.54     36.56 o 
   2  -6   1     2262.54     2270.52     52.04 o 
   3  -6   1     3250.02     3122.77    123.53 o 
   4  -6   1     1039.21     1084.82     38.98 o 
   5  -6   1     1419.77     1447.92     53.77 o 
   6  -6   1     3126.56     3285.21     97.62 o 
   7  -6   1     1787.23     1630.95     96.01 o 
   8  -6   1     2487.25     2517.11     91.70 o 
   9  -6   1       23.79        5.04     34.25 o 
  10  -6   1      281.85      296.26     74.98 o 
 -11  -5   1      133.02      166.42     49.38 o 
 -10  -5   1     1625.63     1561.75     85.95 o 
  -9  -5   1      437.19      427.93     51.21 o 
  -8  -5   1     3602.67     3622.76    124.36 o 
  -7  -5   1      937.61      874.14     54.86 o 
  -6  -5   1     1612.16     1499.58     64.01 o 
  -5  -5   1       19.96       45.98     10.64 o 
  -4  -5   1      919.36     1012.33     22.46 o 
  -3  -5   1     6235.26     6312.17     85.85 o 
  -2  -5   1     1692.21     1743.82     34.99 o 
  -1  -5   1    20007.83    20009.43    227.47 o 
   0  -5   1        0.40       10.81     11.02 o 
   1  -5   1     9946.48    10245.74    156.94 o 
   2  -5   1      195.01      171.15     18.16 o 
   3  -5   1      151.31      158.00     19.09 o 
   4  -5   1       10.69        8.22     16.16 o 
   5  -5   1     5859.36     5912.47    175.41 o 
   6  -5   1      251.67      206.67     33.62 o 
   7  -5   1      990.72     1009.57     60.12 o 
   8  -5   1     2875.07     3010.61     98.25 o 
   9  -5   1     1423.89     1586.48    108.81 o 
  10  -5   1     1616.27     1923.85    120.70 o 
 -11  -4   1        7.00      -21.95     42.06 o 
 -10  -4   1       12.17      -10.97     40.23 o 
  -9  -4   1     1814.92     1680.62     87.78 o 
  -8  -4   1     5848.74     5365.56    168.25 o 
  -7  -4   1     1743.29     1740.97     78.64 o 
  -6  -4   1     5974.68     6063.63    121.61 o 
  -5  -4   1      256.66      245.65     15.77 o 
  -4  -4   1     1998.14     2087.89     43.23 o 
  -3  -4   1     1430.79     1432.71     27.45 o 
  -2  -4   1     2472.02     2536.84     39.19 o 
  -1  -4   1     9727.77     9881.17    116.01 o 
   0  -4   1     1709.90     1783.50     48.30 o 
   1  -4   1    18238.17    17748.77    222.84 o 
   2  -4   1        0.46       -6.13     13.70 o 
   3  -4   1     8064.39     8107.86    128.71 o 
   4  -4   1     1024.93     1004.93     32.53 o 
   5  -4   1      266.45      301.62     31.66 o 
   6  -4   1        5.88       21.03     25.86 o 
   7  -4   1       88.12       98.75     32.33 o 
   8  -4   1     1092.56     1146.91     64.00 o 
   9  -4   1      386.89      408.97    125.27 o 
  10  -4   1     3602.65     3767.23    168.25 o 
 -11  -3   1        8.61       69.49     45.72 o 
 -10  -3   1      139.54       76.81     43.89 o 
  -9  -3   1       89.06      122.53     42.06 o 
  -8  -3   1     2733.50     2779.70    109.73 o 
  -7  -3   1     7062.90     7243.68    208.48 o 
  -6  -3   1    11651.05    11808.69    283.73 o 
  -5  -3   1     4080.56     4061.50     87.03 o 
  -4  -3   1     6426.95     6678.86    101.70 o 
  -3  -3   1      873.48      902.62     22.76 o 
  -2  -3   1     2758.84     2897.84     37.49 o 
  -1  -3   1      605.38      693.06     15.18 o 
   0  -3   1      159.35      129.31     10.25 o 
   1  -3   1    12028.56    12154.47    153.83 o 
   2  -3   1     1459.33     1472.19     46.13 o 
   3  -3   1    14665.35    14296.21    260.56 o 
   4  -3   1     2483.43     2746.78    102.41 o 
   5  -3   1     2002.46     1979.42     62.71 o 
   6  -3   1        4.78       -1.98     28.35 o 
   7  -3   1      173.12      202.48     41.15 o 
   8  -3   1      727.42      774.54     53.65 o 
   9  -3   1       11.06       18.50     32.96 o 
  10  -3   1     5971.47     6358.57    228.59 o 
 -11  -2   1      171.89      184.70     54.86 o 
 -10  -2   1      716.98      757.10     71.32 o 
  -9  -2   1        4.75      -16.46     36.58 o 
  -8  -2   1      344.92      343.81     47.55 o 
  -7  -2   1     1390.59     1302.90     49.77 o 
  -6  -2   1    10792.75    10701.77    201.05 o 
  -5  -2   1     3655.69     3670.77     65.07 o 
  -4  -2   1    26497.92    27438.65    385.73 o 
  -3  -2   1     7983.35     7874.52    115.79 o 
  -2  -2   1      234.94      287.71     13.37 o 
  -1  -2   1     3457.46     3527.99     43.23 o 
   0  -2   1     1413.92     1404.64     19.35 o 
   1  -2   1        9.57        5.58      9.66 o 
   2  -2   1     2071.25     2166.86     53.65 o 
   3  -2   1    22374.03    22007.10    315.69 o 
   4  -2   1     6979.43     6794.32    111.21 o 
   5  -2   1     8642.85     8614.06    280.71 o 
   6  -2   1     8250.14     7783.26    161.64 o 
   7  -2   1     2487.25     2416.42     75.64 o 
   8  -2   1      491.06      548.15     52.12 o 
   9  -2   1      133.09       77.70     47.55 o 
  10  -2   1       15.32       -3.66     47.55 o 
  11  -2   1        1.70      -18.29     51.21 o 
 -11  -1   1      683.68      627.26     74.98 o 
 -10  -1   1     3044.61     2973.55    131.67 o 
  -9  -1   1        0.16      -34.75     40.23 o 
  -8  -1   1      377.86      411.45     59.48 o 
  -7  -1   1      455.71      455.94     34.84 o 
  -6  -1   1       23.26       17.82     23.77 o 
  -5  -1   1     4130.44     4008.54     87.28 o 
  -4  -1   1     6202.64     6100.94     96.78 o 
  -3  -1   1     9313.12     9674.71    191.96 o 
  -2  -1   1      221.94      197.99     10.97 o 
  -1  -1   1    20763.59    21139.32    253.28 o 
   0  -1   1     3615.09     3690.60     53.46 o 
   1  -1   1     2380.71     2325.99     30.02 o 
   2  -1   1      471.84      471.17     18.48 o 
   3  -1   1      835.47      826.56     27.41 o 
   4  -1   1     7270.66     7138.48    114.03 o 
   5  -1   1    25208.05    25010.03    361.09 o 
   6  -1   1     4396.93     4399.28    102.13 o 
   7  -1   1     4087.00     4166.19    112.47 o 
   8  -1   1     1083.25     1142.98     55.60 o 
   9  -1   1      916.18      872.31     76.81 o 
  10  -1   1        0.01       16.46     47.55 o 
  11  -1   1      352.95      490.11     74.98 o 
 -11   0   1      629.35      546.80     73.15 o 
 -10   0   1     1738.52     1631.25    100.58 o 
  -9   0   1      528.72      444.39     58.52 o 
  -8   0   1     3531.85     3502.53     77.08 o 
  -7   0   1        8.18      -12.12     24.41 o 
  -6   0   1       32.14       20.12     32.92 o 
  -5   0   1      346.01      335.34     27.78 o 
  -4   0   1      232.77      205.11     32.00 o 
  -3   0   1    11682.92    11498.94    168.58 o 
  -2   0   1    13836.08    13749.38    195.33 o 
  -1   0   1     5603.88     6221.83     89.75 o 
   1   0   1     3804.13     4113.70     51.89 o 
   2   0   1       80.45      100.98     14.32 o 
   3   0   1     1195.65     1303.61     27.65 o 
   4   0   1      250.41      265.72     15.98 o 
   5   0   1     5178.03     5324.29     90.09 o 
   6   0   1     3618.62     3558.50     85.35 o 
   7   0   1    12015.85    11950.99    230.16 o 
   8   0   1     1910.50     1804.29     73.15 o 
   9   0   1      590.35      543.14     62.18 o 
  10   0   1       37.31       54.86     43.89 o 
  11   0   1       48.03        0.00     47.55 o 
 -11   1   1       91.04       -7.32     49.38 o 
 -10   1   1     4157.70     4006.79    164.59 o 
  -9   1   1      130.25      221.28     53.03 o 
  -8   1   1     1722.39     1780.70     61.95 o 
  -7   1   1     2072.85     1956.94     54.17 o 
  -6   1   1     1721.60     1680.33     56.85 o 
  -5   1   1     3527.99     3480.33     84.05 o 
  -4   1   1     1844.56     1887.39     53.65 o 
  -3   1   1      228.65      244.55     21.98 o 
  -2   1   1     1198.17     1114.86     72.24 o 
  -1   1   1    25480.24    24988.14    300.60 o 
   0   1   1     5738.26     5765.94     81.30 o 
   1   1   1    21997.82    22788.10    276.22 o 
   2   1   1     6244.20     6566.79     74.23 o 
   3   1   1    12456.34    12867.08    143.26 o 
   4   1   1      488.83      557.20     17.98 o 
   5   1   1       22.77       27.90     12.10 o 
   6   1   1     1762.44     1649.49     52.12 o 
   7   1   1     4656.39     4706.92    106.68 o 
   8   1   1      761.26      711.04     43.31 o 
   9   1   1     1989.36     2139.64    104.24 o 
  10   1   1     1267.73     1119.20     78.64 o 
  11   1   1        4.03      -40.23     40.23 o 
 -11   2   1       95.65       20.12     53.03 o 
 -10   2   1      546.76      570.57     71.32 o 
  -9   2   1      395.11      362.11     43.89 o 
  -8   2   1     6228.70     6077.13    116.84 o 
  -7   2   1       15.14       28.55     27.85 o 
  -6   2   1    10805.96    10516.95    169.98 o 
  -5   2   1     1821.18     1832.41     58.83 o 
  -4   2   1     8472.82     8159.95    159.05 o 
  -3   2   1     3407.72     3341.41     89.61 o 
  -2   2   1     4835.81     4838.63    154.69 o 
  -1   2   1    19524.13    20318.07    285.07 o 
   0   2   1     3513.23     3523.26     46.40 o 
   1   2   1    34843.75    36081.27    892.43 o 
   2   2   1      401.43      463.16     13.31 o 
   3   2   1    17291.08    17421.79    210.76 o 
   4   2   1       59.18       62.41      9.75 o 
   5   2   1      379.82      437.88     20.82 o 
   6   2   1     1311.45     1398.27     47.16 o 
   7   2   1     1581.22     1555.19     50.97 o 
   8   2   1     4278.01     4237.22    144.47 o 
   9   2   1     4852.89     4789.50    164.59 o 
  10   2   1      666.76      658.35     67.66 o 
  11   2   1      766.80      740.64     76.81 o 
 -10   3   1      634.15      630.92     80.47 o 
  -9   3   1      404.37      403.24     45.26 o 
  -8   3   1      668.63      650.12     47.85 o 
  -7   3   1        1.11       -4.39     31.29 o 
  -6   3   1     2740.45     2812.60    132.32 o 
  -5   3   1     3359.79     3347.81     69.68 o 
  -4   3   1     6847.79     6325.50    131.25 o 
  -3   3   1       33.42       34.75     18.10 o 
  -2   3   1     5161.41     5372.19    107.33 o 
  -1   3   1     2889.09     3193.21     55.25 o 
   0   3   1       71.99       80.37      8.88 o 
   1   3   1   173541.27   178959.39   1746.50 o 
   2   3   1      228.33      170.78     10.18 o 
   3   3   1    25950.10    26952.08    379.05 o 
   4   3   1        5.67        4.78      9.69 o 
   5   3   1    16116.71    16668.90    358.59 o 
   6   3   1     1276.25     1332.39     34.74 o 
   7   3   1      245.00      234.08     38.40 o 
   8   3   1     1398.85     1313.04     71.32 o 
   9   3   1      450.75      418.78     53.03 o 
  10   3   1     2026.48     1874.47     96.92 o 
  11   3   1      946.10      885.12     78.64 o 
  12   3   1      767.18      811.97     80.47 o 
 -10   4   1     1077.45     1144.80     95.10 o 
  -9   4   1        1.98        4.85     40.23 o 
  -8   4   1      128.43      134.68     34.63 o 
  -7   4   1     1123.55     1014.33     46.10 o 
  -6   4   1     8524.86     8144.46    141.83 o 
  -5   4   1      810.16      812.12     41.42 o 
  -4   4   1     5161.84     5178.12     93.97 o 
  -3   4   1     7295.56     7084.68    216.71 o 
  -2   4   1     6968.24     6732.37    189.28 o 
  -1   4   1     2330.20     2328.49     46.60 o 
   0   4   1       11.17       14.80      8.96 o 
   1   4   1        5.37       -1.51      6.58 o 
   2   4   1     1655.12     1600.23     32.33 o 
   3   4   1    11436.43    11419.04    206.11 o 
   4   4   1     8362.32     8318.72    147.42 o 
   5   4   1     8801.49     9364.11    153.23 o 
   6   4   1        5.84       29.44     13.84 o 
   7   4   1     4872.05     4868.14    146.30 o 
   8   4   1      149.24      160.93     36.58 o 
   9   4   1      479.67      422.44     49.38 o 
  10   4   1      313.65      213.96     47.55 o 
  11   4   1      353.03      265.17     51.21 o 
  12   4   1     1655.76     1441.06     91.44 o 
 -10   5   1     3734.54     3977.53    175.56 o 
  -9   5   1      118.52      126.51     39.42 o 
  -8   5   1     3295.68     3240.93    102.13 o 
  -7   5   1       29.23       36.09     34.75 o 
  -6   5   1       32.11       36.20     22.86 o 
  -5   5   1      420.54      458.84     31.31 o 
  -4   5   1     9031.13     8640.26    175.72 o 
  -3   5   1      380.98      402.43     25.94 o 
  -2   5   1    13214.88    13329.99    174.41 o 
  -1   5   1     6643.67     6886.73     90.49 o 
   0   5   1    10606.99    10926.29    142.54 o 
   1   5   1     2913.83     3018.86     42.15 o 
   2   5   1      933.42      948.10     23.88 o 
   3   5   1     2074.27     2176.25     39.62 o 
   4   5   1      298.50      321.17     17.42 o 
   5   5   1     2955.39     2979.23     62.07 o 
   6   5   1       19.34       12.80     21.95 o 
   7   5   1     4212.12     4167.72    128.01 o 
   8   5   1     2750.97     2712.04    100.58 o 
   9   5   1      615.97      651.04     54.86 o 
  10   5   1     1117.24     1082.62     71.32 o 
  11   5   1      229.05      221.28     47.55 o 
  12   5   1      305.76      455.36     60.35 o 
 -10   6   1     1571.85     1667.82    124.36 o 
  -9   6   1      275.49      307.60     48.48 o 
  -8   6   1     4733.13     4514.92    126.73 o 
  -7   6   1      216.17      229.22    125.27 o 
  -6   6   1     1769.76     1664.96     85.95 o 
  -5   6   1      374.52      349.30     28.45 o 
  -4   6   1     2402.94     2492.32     51.49 o 
  -3   6   1      164.88      207.06     19.38 o 
  -2   6   1     2230.25     2244.03     44.99 o 
  -1   6   1     1886.01     1957.47     46.00 o 
   0   6   1     4954.61     5026.44     73.68 o 
   1   6   1    28604.97    30068.31    368.65 o 
   2   6   1     5848.16     6540.39    102.68 o 
   3   6   1     2690.64     2778.50     71.27 o 
   4   6   1      222.01      182.23     14.63 o 
   5   6   1     2889.00     2818.14     58.19 o 
   6   6   1      333.31      395.89     27.45 o 
   7   6   1     6428.65     6463.62    143.90 o 
   8   6   1     2009.57     2013.46     80.47 o 
   9   6   1     6246.40     6131.80    182.88 o 
  10   6   1     1158.60     1058.85     69.49 o 
  11   6   1      633.49      793.68     65.84 o 
  12   6   1      215.85      235.91     49.38 o 
  -9   7   1      296.52      258.29     49.09 o 
  -8   7   1     2628.40     2640.74     96.96 o 
  -7   7   1      836.03      915.17     61.33 o 
  -6   7   1     3469.68     3588.26    106.68 o 
  -5   7   1       27.54       28.19     22.03 o 
  -4   7   1      722.00      731.76     42.61 o 
  -3   7   1     1629.92     1620.06     54.36 o 
  -2   7   1     3360.04     3274.30     79.51 o 
  -1   7   1      828.52      925.49     34.09 o 
   0   7   1     1152.58     1159.38     30.21 o 
   1   7   1    12184.11    12455.79    161.04 o 
   2   7   1     2320.65     2272.81     45.57 o 
   3   7   1     7376.76     7431.33    171.39 o 
   4   7   1       65.07       69.63     13.20 o 
   5   7   1     1498.58     1522.19     43.26 o 
   6   7   1      159.45      142.23     20.12 o 
   7   7   1     1479.77     1519.43     52.23 o 
   8   7   1      240.80      315.41     42.98 o 
   9   7   1     1544.12     1562.82     94.18 o 
  10   7   1     1016.99     1004.98     55.52 o 
  11   7   1     1104.48     1072.16     60.37 o 
  -8   8   1      218.13      215.74     45.20 o 
  -7   8   1       31.20       36.40     34.25 o 
  -6   8   1     2804.74     2830.02    135.33 o 
  -5   8   1       53.46       87.18     33.55 o 
  -4   8   1      592.63      650.88     59.88 o 
  -3   8   1      179.06      156.17     24.24 o 
  -2   8   1        5.56        9.27     25.46 o 
  -1   8   1      541.49      562.78     30.47 o 
   0   8   1     1124.13     1140.64     37.89 o 
   1   8   1      921.45      913.54     73.15 o 
   2   8   1      162.63      213.93     42.98 o 
   3   8   1    14687.40    14247.32    227.96 o 
   4   8   1      631.30      661.31     32.87 o 
   5   8   1     5882.22     6000.76    128.21 o 
   6   8   1     1448.00     1430.61     89.61 o 
   7   8   1      174.08      211.45     32.92 o 
   8   8   1      483.20      482.56     34.35 o 
   9   8   1     1404.51     1363.30     56.93 o 
  10   8   1      215.26      294.43     73.15 o 
  11   8   1     1087.52     1212.46    113.38 o 
  -7   9   1      931.36      822.94     91.44 o 
  -6   9   1     1924.05     2037.23    117.04 o 
  -5   9   1       48.77       91.44     51.21 o 
  -4   9   1     8306.88     8345.08    181.51 o 
  -3   9   1      656.05      699.01    122.53 o 
  -2   9   1     2895.13     2983.67     86.64 o 
  -1   9   1      118.10      129.77     28.45 o 
   0   9   1       42.25       54.16     24.60 o 
   1   9   1      122.06      139.33     31.09 o 
   2   9   1     6659.69     6363.85    137.39 o 
   3   9   1     5298.96     5229.42    100.28 o 
   4   9   1     2464.51     2429.74     99.67 o 
   5   9   1     5165.16     5273.55    120.70 o 
   6   9   1     1033.31      994.31     37.05 o 
   7   9   1     1451.86     1360.59    111.55 o 
   8   9   1        4.36       14.63     49.38 o 
   9   9   1     1116.01     1285.61    117.04 o 
  10   9   1        9.78        5.49     54.86 o 
  -6  10   1        0.93      -45.72     45.72 o 
  -5  10   1      244.60      204.82     58.52 o 
  -4  10   1     1688.35     1858.01    109.73 o 
  -3  10   1       73.14      110.97     32.25 o 
  -2  10   1     4042.53     3923.80    105.38 o 
  -1  10   1      250.56      275.77     34.84 o 
   0  10   1     2591.79     2548.94     79.39 o 
   1  10   1        0.63       41.51     25.00 o 
   2  10   1      419.49      353.36     33.15 o 
   3  10   1      464.47      494.10     34.06 o 
   4  10   1      127.53      117.19     23.33 o 
   5  10   1     5746.63     5797.64    128.13 o 
   6  10   1       93.68      120.70     64.01 o 
   7  10   1     3090.90     3035.73    164.59 o 
   8  10   1        3.77       23.77     56.69 o 
   9  10   1      650.85      541.31     93.27 o 
  10  10   1       79.85      148.13     69.49 o 
  -5  11   1        2.06      -43.89     43.89 o 
  -4  11   1      207.83      153.62     56.69 o 
  -3  11   1     1598.43     1572.73    100.58 o 
  -2  11   1     4182.20     4189.99    121.61 o 
  -1  11   1     1563.34     1466.72     65.06 o 
   0  11   1     1823.73     1869.94     71.06 o 
   1  11   1      282.53      224.03     33.38 o 
   2  11   1      422.90      501.43     39.56 o 
   3  11   1       17.98       14.37     23.98 o 
   4  11   1     2219.67     2287.77     80.47 o 
   5  11   1      645.20      758.93     95.10 o 
   6  11   1      229.00      235.91     69.49 o 
   7  11   1     2030.38     2150.61    140.81 o 
   8  11   1       97.65      111.55     64.01 o 
   9  11   1     1198.62     1285.61    126.18 o 
  -3  12   1       32.85      -21.95     49.38 o 
  -2  12   1     1574.65     1505.19     71.76 o 
  -1  12   1      969.42      963.99     59.62 o 
   0  12   1     6346.40     6739.00    159.04 o 
   1  12   1      287.64      289.65     37.77 o 
   2  12   1     4754.20     4606.05    120.70 o 
   3  12   1      763.54      705.90     56.69 o 
   6  12   1        0.07      -54.86     56.69 o 
   7  12   1       54.02       21.95     62.18 o 
   8  12   1        0.19       87.78     69.49 o 
  -2  13   1       37.44       43.89     49.38 o 
  -1  13   1        7.94       -6.93     33.83 o 
   0  13   1      971.41      974.18     61.07 o 
   1  13   1       42.83       57.42     33.48 o 
   2  13   1     2921.38     2915.03    115.21 o 
   3  13   1      288.69      321.86     43.89 o 
   7  13   1        4.94      -56.69     60.35 o 
   0  14   1       87.44       18.29     45.72 o 
   1  14   1      491.09      457.19     58.52 o 
   2  14   1      834.98      881.46     67.66 o 
  -3 -13   2       26.51      -23.77     34.75 o 
  -2 -13   2      533.95      479.13     56.69 o 
  -1 -13   2      440.57      488.28     60.35 o 
   0 -13   2     1825.92     1885.44    106.07 o 
   1 -13   2      585.54      528.51     69.49 o 
  -7 -12   2      496.99      585.20     98.75 o 
  -6 -12   2      325.89      385.87     80.47 o 
  -4 -12   2     2962.95     3002.81    111.55 o 
  -3 -12   2      111.99       54.86     36.58 o 
  -2 -12   2     1489.88     1561.75     84.12 o 
  -1 -12   2        1.25       36.58     40.23 o 
   0 -12   2      140.95      109.73     45.72 o 
   1 -12   2      245.48      217.62     53.03 o 
   2 -12   2     1400.52     1570.90    102.41 o 
   3 -12   2      266.22      221.28     62.18 o 
  -8 -11   2      217.52      199.33     76.81 o 
  -7 -11   2      116.02       89.61     67.66 o 
  -6 -11   2      126.54       80.47     65.84 o 
  -5 -11   2     1014.48     1176.93     54.80 o 
  -4 -11   2     1775.52     1795.83     80.47 o 
  -3 -11   2       61.39       69.49     36.58 o 
  -2 -11   2     3825.58     3855.01    135.33 o 
  -1 -11   2      501.55      493.76     54.86 o 
   0 -11   2     1965.25     1848.87     93.27 o 
   1 -11   2      203.14      212.14     49.38 o 
   2 -11   2      155.75      151.79     51.21 o 
   3 -11   2      209.48      283.46     60.35 o 
   4 -11   2      743.34      777.22     84.12 o 
  -9 -10   2     2361.55     1978.71    148.13 o 
  -8 -10   2     1247.92     1274.64    126.18 o 
  -7 -10   2     1223.97     1340.47    111.55 o 
  -6 -10   2        3.45       -1.99     24.69 o 
  -5 -10   2        1.42       10.65     24.69 o 
  -4 -10   2      380.70      408.48     36.68 o 
  -3 -10   2      398.91      411.47     43.89 o 
  -2 -10   2     2449.78     2368.23     96.92 o 
  -1 -10   2      165.68      201.16     42.06 o 
   0 -10   2     3265.75     2979.04    118.87 o 
   1 -10   2      164.37      146.71     32.80 o 
   2 -10   2      637.71      605.58     45.89 o 
   3 -10   2       93.11      111.55     51.21 o 
   4 -10   2      929.24     1020.44     89.61 o 
   5 -10   2      189.67      162.76     60.35 o 
   6 -10   2      682.90      621.78     84.12 o 
 -10  -9   2        0.55      109.73     67.66 o 
  -9  -9   2     3291.06     3207.63    181.05 o 
  -8  -9   2      944.34      961.45    116.13 o 
  -7  -9   2     3121.40     3234.03     91.11 o 
  -6  -9   2      542.05      571.93     77.72 o 
  -5  -9   2     1639.51     1638.89     59.25 o 
  -4  -9   2     1770.50     1791.43     83.21 o 
  -3  -9   2       89.24       80.85     25.17 o 
  -2  -9   2     1776.28     1717.20     76.81 o 
  -1  -9   2        2.20       18.29     32.92 o 
   0  -9   2     6746.31     6570.37    146.56 o 
   1  -9   2       43.54       63.96     27.78 o 
   2  -9   2     2363.46     2486.49     78.16 o 
   3  -9   2     1224.75     1305.13     58.15 o 
   4  -9   2       61.70        9.14     45.72 o 
   5  -9   2      300.85      288.94     60.35 o 
   6  -9   2      845.42      817.45     85.95 o 
   7  -9   2      222.23      206.65     62.18 o 
 -10  -8   2       18.79      -13.72     30.54 o 
  -9  -8   2       89.47       74.37     45.72 o 
  -8  -8   2     1181.34     1143.86     80.47 o 
  -7  -8   2     3089.26     2999.98     86.89 o 
  -6  -8   2      895.21      877.70    112.47 o 
  -5  -8   2     2449.11     2436.94     72.27 o 
  -4  -8   2     2435.41     2355.19     70.30 o 
  -3  -8   2      149.98      145.17     26.57 o 
  -2  -8   2     1497.01     1466.07     69.49 o 
  -1  -8   2      676.92      641.89     53.03 o 
   0  -8   2      677.90      633.77     31.53 o 
   1  -8   2      238.15      221.31     27.58 o 
   2  -8   2     9918.69    10143.50    166.79 o 
   3  -8   2     1728.97     1745.31     51.04 o 
   4  -8   2     4626.39     4479.08    117.02 o 
   5  -8   2      258.74      214.82     36.84 o 
   6  -8   2      764.94      760.35     55.56 o 
   7  -8   2      189.02      184.34     41.89 o 
   8  -8   2       21.52       65.89     40.72 o 
 -11  -7   2      164.18      170.08     38.77 o 
 -10  -7   2      320.67      323.72     42.58 o 
  -9  -7   2      452.17      493.59     44.28 o 
  -8  -7   2       20.71       44.84     27.64 o 
  -7  -7   2     2199.22     2094.15     68.93 o 
  -6  -7   2     3904.90     3817.21     97.08 o 
  -5  -7   2     6802.38     6777.68    177.39 o 
  -4  -7   2     4171.26     4093.48    231.34 o 
  -3  -7   2     4636.62     4623.61    108.39 o 
  -2  -7   2     3687.02     3582.30     58.04 o 
  -1  -7   2      118.64      101.42     17.44 o 
   0  -7   2        1.38       21.57     16.48 o 
   1  -7   2        2.00      -16.09     16.09 o 
   2  -7   2     2804.90     2787.31     62.60 o 
   3  -7   2      846.61      813.83     36.11 o 
   4  -7   2     6375.98     6506.55    116.61 o 
   5  -7   2      929.69      969.81     70.41 o 
   6  -7   2     2472.40     2528.83     87.22 o 
   7  -7   2        1.48        2.74     32.33 o 
   8  -7   2      106.60       69.97     39.42 o 
   9  -7   2      120.59       73.37     42.61 o 
 -11  -6   2     1967.58     1909.22     98.75 o 
 -10  -6   2       36.76       54.86     38.40 o 
  -9  -6   2     1410.55     1349.62     76.81 o 
  -8  -6   2     1598.93     1603.82     76.81 o 
  -7  -6   2      221.90      235.91     36.58 o 
  -6  -6   2      149.60      158.81     26.31 o 
  -5  -6   2     2410.61     2282.75     66.31 o 
  -4  -6   2     3459.90     3600.85     61.77 o 
  -3  -6   2     2145.40     2194.45     39.17 o 
  -2  -6   2     4767.20     4735.79     70.42 o 
  -1  -6   2     2721.85     2748.34     47.94 o 
   0  -6   2     1205.17     1210.88     30.54 o 
   1  -6   2      344.05      386.35     23.56 o 
   2  -6   2        2.74        1.56     16.17 o 
   3  -6   2     3262.60     3176.88     66.62 o 
   4  -6   2    11159.97    11228.62    202.18 o 
   5  -6   2     5782.53     5851.43    138.36 o 
   6  -6   2     7810.13     7665.77    294.43 o 
   7  -6   2     2963.93     2841.64     94.37 o 
   8  -6   2     1032.21     1065.72     73.15 o 
   9  -6   2        3.90      -34.84     34.84 o 
  10  -6   2      581.72      621.78     89.61 o 
 -11  -5   2     2132.39     2170.73    109.73 o 
 -10  -5   2      378.93      252.37     49.38 o 
  -9  -5   2     2215.28     2189.02     98.75 o 
  -8  -5   2       17.45       74.98     36.58 o 
  -7  -5   2      552.27      568.74     47.55 o 
  -6  -5   2      628.38      663.84     47.55 o 
  -5  -5   2     1274.68     1360.44     32.48 o 
  -4  -5   2     2617.76     2627.31     55.43 o 
  -3  -5   2     1743.10     1722.54     32.48 o 
  -2  -5   2    18830.48    19041.66    373.83 o 
  -1  -5   2       28.88       31.92     11.43 o 
   0  -5   2     7367.81     7001.40    109.01 o 
   1  -5   2     1990.24     2107.42     46.43 o 
   2  -5   2       46.51       66.68     15.56 o 
   3  -5   2      629.89      608.77     27.93 o 
   4  -5   2     3858.67     3882.70     74.97 o 
   5  -5   2     2609.33     2571.96     58.10 o 
   6  -5   2     5472.57     5559.28    135.13 o 
   7  -5   2      524.65      515.34     59.43 o 
   8  -5   2     2314.04     2420.86    131.67 o 
   9  -5   2      336.75      374.75     48.38 o 
  10  -5   2       65.31       78.64     54.86 o 
 -11  -4   2     1336.63     1309.39     87.78 o 
 -10  -4   2       15.96       10.97     38.40 o 
  -9  -4   2     1510.16     1475.80     82.29 o 
  -8  -4   2      178.28      202.99     42.06 o 
  -7  -4   2     2560.65     2392.01     93.27 o 
  -6  -4   2      620.05      629.02     32.80 o 
  -5  -4   2        6.58       25.67     12.58 o 
  -4  -4   2       89.41      118.22     16.10 o 
  -3  -4   2       38.39       50.26     10.01 o 
  -2  -4   2    18508.56    18741.47    237.04 o 
  -1  -4   2     6441.15     6224.34     85.73 o 
   0  -4   2    32337.61    33895.41    414.09 o 
   1  -4   2     1619.61     1628.97     37.62 o 
   2  -4   2    14564.28    14791.13    218.91 o 
   3  -4   2      111.57      121.22     15.74 o 
   4  -4   2      405.88      415.48     38.71 o 
   5  -4   2      209.55      188.03     18.72 o 
   6  -4   2     2463.23     2358.86     99.67 o 
   7  -4   2     2609.91     2637.76     84.69 o 
   8  -4   2     3022.10     3031.35     95.66 o 
   9  -4   2     1289.54     1277.26     67.81 o 
  10  -4   2      843.60      905.23     89.61 o 
 -11  -3   2       16.78       -3.66     43.89 o 
 -10  -3   2       87.88       64.01     45.72 o 
  -9  -3   2     2538.01     2827.25    120.70 o 
  -8  -3   2      148.87      129.84     38.40 o 
  -7  -3   2     6931.77     6669.46    197.51 o 
  -6  -3   2     1496.11     1472.12     47.08 o 
  -5  -3   2     5660.99     5773.06     93.59 o 
  -4  -3   2     3861.11     3885.76    124.06 o 
  -3  -3   2      219.94      219.84     14.05 o 
  -2  -3   2      190.55      160.20     11.51 o 
  -1  -3   2     3697.86     3875.27     55.50 o 
   0  -3   2    22015.84    22890.38    252.45 o 
   1  -3   2     7934.48     8146.10     95.52 o 
   2  -3   2    10200.29    10295.55    154.82 o 
   3  -3   2     4564.88     4767.74     97.11 o 
   4  -3   2      884.02      939.21     28.31 o 
   5  -3   2      745.53      751.97     83.21 o 
   6  -3   2       12.25       35.66     24.57 o 
   7  -3   2       29.72        6.40     57.61 o 
   8  -3   2     3540.83     3630.44    104.74 o 
   9  -3   2     1476.37     1457.99     80.47 o 
  10  -3   2      605.48      508.39     71.32 o 
 -11  -2   2     1287.72     1492.26    100.58 o 
 -10  -2   2       67.90       36.58     43.89 o 
  -9  -2   2      103.46      140.81     43.89 o 
  -8  -2   2        5.39      -10.97     34.75 o 
  -7  -2   2     8062.26     7741.00    208.48 o 
  -6  -2   2       51.13       81.09     20.57 o 
  -5  -2   2    15093.74    14954.05    246.90 o 
  -4  -2   2      597.87      593.56     38.98 o 
  -3  -2   2     3406.70     3285.55     55.60 o 
  -2  -2   2      174.50      138.57     12.67 o 
  -1  -2   2     1072.48     1125.50     20.55 o 
   0  -2   2    11241.71    11745.30    133.84 o 
   1  -2   2      204.86      175.02     10.47 o 
   2  -2   2     9241.22     9247.34    198.43 o 
   3  -2   2      227.77      271.01     15.22 o 
   4  -2   2    13498.84    13731.69    253.45 o 
   5  -2   2     1819.09     1820.04     58.15 o 
   6  -2   2       31.33       23.38     23.90 o 
   7  -2   2      639.88      594.30     43.31 o 
   8  -2   2       70.46       67.01     29.26 o 
   9  -2   2      842.14      898.87     56.90 o 
  10  -2   2     2165.97     2247.54    122.53 o 
  11  -2   2     1882.96     1790.35    117.04 o 
 -11  -1   2     3124.39     3357.59    149.96 o 
 -10  -1   2       30.20       60.35     45.72 o 
  -9  -1   2     2203.68     2130.50    106.07 o 
  -8  -1   2      796.59      811.97     65.84 o 
  -7  -1   2     2299.95     2384.01     84.12 o 
  -6  -1   2        1.35       35.49     32.00 o 
  -5  -1   2    12802.03    12584.17    231.46 o 
  -4  -1   2       94.26       84.22     21.14 o 
  -3  -1   2    21165.33    21832.67    523.04 o 
  -2  -1   2     5798.70     6091.59     91.86 o 
  -1  -1   2      354.99      400.93     16.83 o 
   0  -1   2     3393.41     3308.78     45.64 o 
   1  -1   2        2.05       -7.12      7.12 o 
   2  -1   2    12593.49    12508.98    251.29 o 
   3  -1   2     3553.01     3486.67     96.92 o 
   4  -1   2    19022.66    19019.23    338.15 o 
   5  -1   2      243.92      217.61     25.19 o 
   6  -1   2    11455.57    11364.16    219.18 o 
   7  -1   2     2801.01     2844.41     94.18 o 
   8  -1   2     2142.55     1933.53     69.83 o 
   9  -1   2      197.53       96.92     47.55 o 
  10  -1   2      353.78      283.46     60.35 o 
  11  -1   2     1041.34     1192.35     96.92 o 
 -11   0   2     1307.98     1254.52     98.75 o 
 -10   0   2     1140.40     1302.07     89.61 o 
  -9   0   2     1255.45     1188.69     84.12 o 
  -8   0   2      901.95      838.14     41.68 o 
  -7   0   2      129.28      153.67     27.43 o 
  -6   0   2     3798.34     3685.01     89.87 o 
  -5   0   2    11070.10    10767.22    411.47 o 
  -4   0   2      479.42      413.31     27.16 o 
  -3   0   2    23340.23    23357.94    330.47 o 
  -2   0   2      321.90      296.96     15.84 o 
  -1   0   2    27525.50    27319.22    379.04 o 
   0   0   2    16782.80    17508.47    420.61 o 
   1   0   2      363.21      437.69     16.23 o 
   2   0   2       22.37       29.32      7.85 o 
   3   0   2      193.12      217.43     12.11 o 
   4   0   2     4357.24     4443.98     71.00 o 
   5   0   2        6.66      -11.71     11.71 o 
   6   0   2     8002.07     8583.73    170.04 o 
   7   0   2       67.63       71.12     23.90 o 
   8   0   2     4502.11     4222.53    223.11 o 
   9   0   2      490.87      515.71     60.35 o 
  10   0   2      965.87      894.26     80.47 o 
  11   0   2     1489.81     1693.42    106.07 o 
 -11   1   2     1075.17     1122.85     98.75 o 
 -10   1   2      355.67      279.80     58.52 o 
  -9   1   2     3609.21     3851.35    153.62 o 
  -8   1   2      287.10      305.94     28.85 o 
  -7   1   2     2277.59     2222.83     70.47 o 
  -6   1   2       42.16       42.90     23.90 o 
  -5   1   2     1116.28     1118.66     44.60 o 
  -4   1   2        1.63      -13.07     32.00 o 
  -3   1   2    22426.55    23233.57    404.75 o 
  -2   1   2     7745.57     7521.72    113.32 o 
  -1   1   2     2346.00     2483.06     52.36 o 
   0   1   2     6107.20     6369.46    102.18 o 
   1   1   2       11.28        9.44      5.09 o 
   2   1   2    16121.76    16386.45    163.20 o 
   3   1   2     7663.57     8044.51    103.09 o 
   4   1   2     1279.96     1303.97     27.41 o 
   5   1   2     1262.89     1394.33     35.87 o 
   6   1   2     9094.95     9177.16    251.45 o 
   7   1   2     5069.57     4969.86    128.01 o 
   8   1   2     6955.04     6778.46    145.44 o 
   9   1   2     1137.66     1020.44     71.32 o 
  10   1   2      762.78      619.95     65.84 o 
  11   1   2     1563.06     1640.39    104.24 o 
 -11   2   2      278.22      272.48     65.84 o 
 -10   2   2     2078.65     2254.85    124.36 o 
  -9   2   2     2482.35     2377.67    149.07 o 
  -8   2   2     1226.00     1212.29     47.51 o 
  -7   2   2     6426.97     6270.94    140.95 o 
  -6   2   2       47.41       22.86     23.28 o 
  -5   2   2     9267.68     8982.86    178.45 o 
  -4   2   2      831.86      809.95     36.84 o 
  -3   2   2      131.24      171.75     21.31 o 
  -2   2   2        3.48       -4.90     16.13 o 
  -1   2   2     7738.14     7710.98    114.03 o 
   0   2   2    11815.12    11930.51    145.39 o 
   1   2   2     8076.48     8207.99    104.94 o 
   2   2   2     5026.31     5145.15     66.90 o 
   3   2   2      847.51      891.93     15.44 o 
   4   2   2     7107.47     7039.98    105.57 o 
   5   2   2     1493.28     1557.11     36.18 o 
   6   2   2     7149.18     7444.75    209.03 o 
   7   2   2        1.22      -15.54     42.98 o 
   8   2   2     5855.95     5727.65    179.22 o 
   9   2   2      429.68      429.76     54.86 o 
  10   2   2     3288.38     3286.27    133.50 o 
  11   2   2      467.11      530.34     67.66 o 
  12   2   2       98.93       32.92     49.38 o 
 -10   3   2      424.71      237.74     62.18 o 
  -9   3   2      280.32      225.61     55.78 o 
  -8   3   2     1129.40     1164.65     64.16 o 
  -7   3   2     3718.47     3529.51     79.19 o 
  -6   3   2      327.09      299.20     32.96 o 
  -5   3   2     3812.57     3790.64    186.53 o 
  -4   3   2       54.69       39.73     21.31 o 
  -3   3   2     5202.67     5175.39    108.62 o 
  -2   3   2     1619.67     1629.96     62.18 o 
  -1   3   2      626.83      576.30     23.56 o 
   0   3   2       10.76       20.46      8.89 o 
   1   3   2     3197.76     3259.95     38.44 o 
   2   3   2    20840.49    20679.52    524.85 o 
   3   3   2     2056.80     2005.94     35.35 o 
   4   3   2    16994.63    17708.77    248.11 o 
   5   3   2      121.33      123.81     13.92 o 
   6   3   2     1077.62     1092.34     36.07 o 
   7   3   2      311.47      333.44     26.79 o 
   8   3   2     3383.19     3368.56    120.70 o 
   9   3   2        4.86       20.12     36.58 o 
  10   3   2     1916.16     1958.59    100.58 o 
  11   3   2      286.40      263.34     53.03 o 
  12   3   2      230.42      184.70     56.69 o 
 -10   4   2       90.77       98.75     54.86 o 
  -9   4   2       42.95       12.42     34.25 o 
  -8   4   2      483.47      397.18     35.90 o 
  -7   4   2      254.50      270.22     30.96 o 
  -6   4   2      541.54      541.59     34.13 o 
  -5   4   2     7595.98     7308.40    155.17 o 
  -4   4   2     3286.25     3225.03     82.73 o 
  -3   4   2    21009.73    21124.66    376.94 o 
  -2   4   2     6031.11     6030.66    120.90 o 
  -1   4   2     1078.88     1096.11     36.37 o 
   0   4   2     3372.69     3417.56     50.68 o 
   1   4   2     7432.49     7707.72     87.12 o 
   2   4   2     7632.38     7912.36    114.67 o 
   3   4   2    11952.79    12466.81    247.27 o 
   4   4   2    11980.67    12217.56    177.51 o 
   5   4   2      576.77      548.21     35.66 o 
   6   4   2     6059.54     6187.45    139.90 o 
   7   4   2      127.69       85.95     29.26 o 
   8   4   2       17.94      -12.80     29.26 o 
   9   4   2      587.97      579.71     54.86 o 
  10   4   2      576.62      614.46     60.35 o 
  11   4   2        3.76       16.46     42.06 o 
  12   4   2      653.30      658.35     71.32 o 
 -10   5   2      989.90      863.17     91.44 o 
  -9   5   2      316.57      332.35     45.89 o 
  -8   5   2      113.12      111.69     34.84 o 
  -7   5   2      216.41      204.50     30.25 o 
  -6   5   2      478.84      481.23     37.99 o 
  -5   5   2     6398.47     6245.52    114.73 o 
  -4   5   2       20.99       -7.32     21.98 o 
  -3   5   2    16495.84    16529.82    331.00 o 
  -2   5   2      948.02      884.17     87.78 o 
  -1   5   2    23033.94    22801.82    298.81 o 
   0   5   2      240.24      265.54     14.79 o 
   1   5   2      326.83      313.14     11.62 o 
   2   5   2     1948.12     2080.92     37.59 o 
   3   5   2       54.97       88.69     21.98 o 
   4   5   2     5237.15     5528.15     91.59 o 
   5   5   2     1036.82     1054.20     37.30 o 
   6   5   2     4639.57     4757.40     94.40 o 
   7   5   2      617.44      554.11     43.89 o 
   8   5   2     1315.10     1375.22     67.66 o 
   9   5   2      966.62     1016.79     64.01 o 
  10   5   2      464.07      523.02     54.86 o 
  11   5   2        2.82      -36.58     36.58 o 
  12   5   2      507.80      480.96     62.18 o 
 -10   6   2      621.56      621.78     87.78 o 
  -9   6   2     2251.34     2341.04     94.40 o 
  -8   6   2     1305.23     1299.04     68.50 o 
  -7   6   2      973.86      986.46     60.78 o 
  -6   6   2        2.74      -23.46     34.56 o 
  -5   6   2       45.87       39.91     43.46 o 
  -4   6   2      504.09      489.43     31.28 o 
  -3   6   2     4950.23     4585.48     94.16 o 
  -2   6   2        6.80       -3.75     14.38 o 
  -1   6   2    12231.21    11910.22    157.41 o 
   0   6   2       44.96       78.56     11.35 o 
   1   6   2     9278.32     9512.93    123.53 o 
   2   6   2    14562.57    15621.35    227.37 o 
   3   6   2      511.93      481.60     16.43 o 
   4   6   2     2493.48     2706.67     46.96 o 
   5   6   2      860.72      885.81     25.19 o 
   6   6   2     8345.20     8336.51    171.17 o 
   7   6   2        4.60       -9.00     80.47 o 
   8   6   2     3850.79     3725.17    118.87 o 
   9   6   2     1940.87     2018.94     84.12 o 
  10   6   2      448.57      517.54     51.21 o 
  11   6   2        0.23      -20.12     34.75 o 
  12   6   2      317.59      329.18     54.86 o 
  -9   7   2     1203.13     1170.65    149.04 o 
  -8   7   2     1575.81     1750.12     84.12 o 
  -7   7   2     2420.66     2420.62     89.20 o 
  -6   7   2     2627.55     2643.86    255.11 o 
  -5   7   2      404.52      404.77     40.80 o 
  -4   7   2       15.67      -10.87     17.44 o 
  -3   7   2      659.48      646.07     28.77 o 
  -2   7   2      306.44      280.14     21.25 o 
  -1   7   2     9354.79     9288.05    128.40 o 
   0   7   2      882.69      904.54     26.94 o 
   1   7   2     3991.29     4060.96     72.65 o 
   2   7   2     2964.30     3075.15     94.16 o 
   3   7   2      596.83      625.88     20.58 o 
   4   7   2      154.68      181.05     11.25 o 
   5   7   2     3286.16     3368.51     66.39 o 
   6   7   2      641.74      643.80     48.46 o 
   7   7   2      233.32      245.71     38.40 o 
   8   7   2     4348.29     4302.97    106.20 o 
   9   7   2       69.08       73.62     50.29 o 
  10   7   2     4178.28     4154.07    114.30 o 
  11   7   2       17.70       28.17     30.11 o 
  -8   8   2      533.06      455.64     52.36 o 
  -7   8   2     2653.58     2556.51     95.66 o 
  -6   8   2      941.64      910.75     59.48 o 
  -5   8   2     3229.82     3379.37    100.21 o 
  -4   8   2       71.58       79.22     23.94 o 
  -3   8   2      129.98      150.45     24.24 o 
  -2   8   2      221.26      225.82     29.09 o 
  -1   8   2     3076.85     2919.15     63.94 o 
   0   8   2     1707.96     1748.53     49.08 o 
   1   8   2     9895.43     9595.50    188.70 o 
   2   8   2     5345.49     4994.91    108.93 o 
   3   8   2     4119.31     4264.72     67.46 o 
   4   8   2      768.21      795.61     22.26 o 
   5   8   2      167.85      146.30     45.72 o 
   6   8   2      131.06      155.44     53.03 o 
   7   8   2       83.17       65.13     17.37 o 
   8   8   2     1673.47     1687.81     55.10 o 
   9   8   2      647.75      793.68     95.10 o 
  10   8   2     1202.18     1051.53    113.38 o 
  11   8   2      552.45      502.91     89.61 o 
  -7   9   2     1946.82     1984.20    120.70 o 
  -6   9   2     1647.54     1552.61    104.24 o 
  -5   9   2     3331.90     3344.79    146.30 o 
  -4   9   2     1384.07     1364.28     61.71 o 
  -3   9   2      507.59      538.93     43.19 o 
  -2   9   2       20.75       10.63     27.78 o 
  -1   9   2      358.67      344.05     34.91 o 
   0   9   2       41.31       18.24     23.17 o 
   1   9   2     1158.64     1059.80     46.13 o 
   2   9   2     4449.27     4330.96    101.50 o 
   3   9   2       19.15        2.33     26.41 o 
   4   9   2     3752.87     3922.84     78.60 o 
   5   9   2     1997.37     2044.54    118.87 o 
   6   9   2      332.05      287.11     60.35 o 
   7   9   2      147.71      146.30     60.35 o 
   8   9   2      186.71      159.10     60.35 o 
   9   9   2       12.55       54.86     58.52 o 
  10   9   2     3955.21     3855.01    197.51 o 
  11   9   2      212.48      181.05     71.32 o 
  -6  10   2      779.22      832.08     91.44 o 
  -5  10   2     1553.31     1499.58    104.24 o 
  -4  10   2      316.55      287.11     58.52 o 
  -3  10   2     2987.91     3052.69    140.81 o 
  -2  10   2      930.92      933.11     66.75 o 
  -1  10   2      565.58      520.04     56.69 o 
   0  10   2        4.70      -24.16     24.16 o 
   1  10   2      792.11      773.96     44.81 o 
   2  10   2     2277.10     2112.85     65.84 o 
   3  10   2      894.05      885.39     41.82 o 
   4  10   2     2850.38     2944.37     66.96 o 
   5  10   2     1595.88     1777.55    117.04 o 
   6  10   2     4279.51     3975.71    182.88 o 
   7  10   2      721.80      727.84     93.27 o 
   8  10   2      306.86      318.20     74.98 o 
   9  10   2      234.03      303.57     73.15 o 
  10  10   2        0.73       51.21     58.52 o 
  -5  11   2      206.62      281.63     64.01 o 
  -4  11   2      567.72      537.65     71.32 o 
  -3  11   2     1250.46     1278.93     64.00 o 
  -2  11   2       22.50        7.32     29.74 o 
  -1  11   2     2883.52     3066.88     94.16 o 
   0  11   2        0.91        2.04     27.60 o 
   1  11   2      413.85      438.80     39.50 o 
   2  11   2      323.63      311.51     47.55 o 
   3  11   2       25.48       39.16     24.64 o 
   4  11   2     3067.23     3029.63     79.73 o 
   5  11   2     1543.14     1452.03    113.38 o 
   6  11   2     2953.43     2957.09    159.10 o 
   7  11   2     2022.83     2130.50    137.16 o 
   8  11   2     1759.63     1532.49    122.53 o 
   9  11   2       86.75       54.86     65.84 o 
  -3  12   2     2018.02     2046.37    115.21 o 
  -2  12   2        0.86        9.68     53.03 o 
  -1  12   2     2797.25     2961.85    188.36 o 
   0  12   2        8.53       -3.07     31.64 o 
   1  12   2     2247.17     2224.00     77.77 o 
   2  12   2      647.76      626.14     44.99 o 
   3  12   2      401.16      307.58     38.40 o 
   6  12   2      987.65      936.32    107.90 o 
   7  12   2     1285.54     1400.82    120.70 o 
   8  12   2     1592.80     1455.69    122.53 o 
  -2  13   2        1.10        5.49     49.38 o 
  -1  13   2     1273.70     1375.39     68.45 o 
   0  13   2        3.74       23.98     33.81 o 
   1  13   2     2422.36     2715.70     89.19 o 
   2  13   2        5.77        2.91     29.35 o 
   7  13   2      212.33      265.17     84.12 o 
   0  14   2       59.96       64.42     36.44 o 
   1  14   2      832.74      867.20    101.50 o 
   2  14   2        3.06        7.32     38.40 o 
  -3 -13   3        2.35       36.58     38.40 o 
  -2 -13   3       48.45       74.98     42.06 o 
  -1 -13   3       73.18      181.05     49.38 o 
   0 -13   3       23.79       60.35     43.89 o 
  -7 -12   3      139.46      106.07     73.15 o 
  -6 -12   3      446.24      477.30     91.44 o 
  -4 -12   3       61.09       67.66     36.58 o 
  -3 -12   3      593.54      599.83     58.52 o 
  -2 -12   3      189.04      175.56     43.89 o 
  -1 -12   3        4.68       18.29     38.40 o 
   0 -12   3      113.79      155.44     49.38 o 
   1 -12   3      782.30      874.14     80.47 o 
   2 -12   3       43.60      102.41     53.03 o 
  -8 -11   3      230.50      263.34     82.29 o 
  -7 -11   3       13.21      -51.21     51.21 o 
  -6 -11   3      582.44      491.93     84.12 o 
  -5 -11   3      871.36      986.85     53.87 o 
  -4 -11   3     1562.07     1497.75     76.81 o 
  -3 -11   3     5083.79     5067.47    164.59 o 
  -2 -11   3     1180.39     1128.34     73.15 o 
  -1 -11   3     1587.17     1536.15     85.95 o 
   0 -11   3      117.74      100.58     42.06 o 
   1 -11   3        0.84      -27.43     38.40 o 
   2 -11   3      422.58      398.67     62.18 o 
   3 -11   3     1605.07     1651.36    104.24 o 
   4 -11   3      760.66      758.93     85.95 o 
  -9 -10   3       17.88      -60.35     60.35 o 
  -8 -10   3      557.52      482.79     91.44 o 
  -7 -10   3      294.41      370.84     53.95 o 
  -6 -10   3       83.05       93.98     30.54 o 
  -5 -10   3      459.64      448.05     58.52 o 
  -4 -10   3      193.90      211.54     73.15 o 
  -3 -10   3     1615.10     1570.90     76.81 o 
  -2 -10   3     1438.64     1265.50     73.15 o 
  -1 -10   3     4201.12     3999.48    140.81 o 
   0 -10   3     2920.29     2832.74    118.87 o 
   1 -10   3       61.46      -12.80     38.40 o 
   2 -10   3      208.01      159.10     51.21 o 
   3 -10   3      376.07      288.94     60.35 o 
   4 -10   3      833.79     1011.30     91.44 o 
   5 -10   3     1417.56     1527.01    109.73 o 
   6 -10   3      279.64      243.22     64.01 o 
 -10  -9   3      628.06      566.91    100.58 o 
  -9  -9   3        3.32      -58.52     62.18 o 
  -8  -9   3     2503.72     2576.62    124.36 o 
  -7  -9   3      286.00      341.62     36.68 o 
  -6  -9   3       83.91      113.76     61.26 o 
  -5  -9   3      119.92       67.90     27.05 o 
  -4  -9   3      198.40      191.25     29.35 o 
  -3  -9   3     4121.58     3993.58    205.73 o 
  -2  -9   3     1100.87     1111.88     65.84 o 
  -1  -9   3     4774.47     4568.22    149.96 o 
   0  -9   3      494.87      490.11     53.03 o 
   1  -9   3     5075.27     5043.70    171.90 o 
   2  -9   3      116.13      118.87     42.06 o 
   3  -9   3        2.76      -18.29     42.06 o 
   4  -9   3      185.92      223.11     56.69 o 
   5  -9   3        1.84       23.77     49.38 o 
   6  -9   3        4.88       31.09     54.86 o 
   7  -9   3     1790.02     2009.80    122.53 o 
 -10  -8   3      257.01      271.41     40.36 o 
  -9  -8   3       10.72        5.05     57.61 o 
  -8  -8   3     2282.65     2333.86     79.43 o 
  -7  -8   3      525.51      524.25     41.17 o 
  -6  -8   3     4491.05     4497.90    332.83 o 
  -5  -8   3      274.15      270.98     43.89 o 
  -4  -8   3      119.48       95.39     27.43 o 
  -3  -8   3      107.13       68.47     25.37 o 
  -2  -8   3      361.31      330.70     33.48 o 
  -1  -8   3     4155.67     4180.53    137.16 o 
   0  -8   3     3924.08     3807.46    131.67 o 
   1  -8   3     8265.74     8322.73    170.68 o 
   2  -8   3     1528.09     1444.56     72.45 o 
   3  -8   3     3195.94     3091.83     94.69 o 
   4  -8   3      168.48      197.00     35.40 o 
   5  -8   3       72.76      -20.23     30.95 o 
   6  -8   3       51.72       29.73     34.84 o 
   7  -8   3       14.43       41.27     38.73 o 
   8  -8   3      680.37      764.02     85.04 o 
 -11  -7   3        2.75      -22.95     37.49 o 
 -10  -7   3      121.46      123.16     35.45 o 
  -9  -7   3      306.50      346.82     41.24 o 
  -8  -7   3     3647.73     3503.21    102.17 o 
  -7  -7   3      455.08      500.19     40.69 o 
  -6  -7   3     7467.13     7257.92    160.77 o 
  -5  -7   3       20.34       16.13     22.34 o 
  -4  -7   3     2096.96     2155.41     66.60 o 
  -3  -7   3      150.98      158.87     26.31 o 
  -2  -7   3       15.58       12.92     14.94 o 
  -1  -7   3       25.55       -1.35     17.42 o 
   0  -7   3     1029.05     1076.63     43.97 o 
   1  -7   3     3077.51     3191.09     73.69 o 
   2  -7   3        2.08       27.71     19.28 o 
   3  -7   3     4299.21     4545.34    104.52 o 
   4  -7   3      126.32      122.62     23.24 o 
   5  -7   3      283.91      300.84     39.42 o 
   6  -7   3      162.66      214.11     39.42 o 
   7  -7   3       28.73       31.69     35.54 o 
   8  -7   3     1100.45     1219.61     68.54 o 
   9  -7   3      570.19      716.22     63.36 o 
 -11  -6   3        4.14       54.86     42.06 o 
 -10  -6   3      603.63      588.86     62.18 o 
  -9  -6   3        5.88      -12.80     34.75 o 
  -8  -6   3      975.40      859.51     62.18 o 
  -7  -6   3       61.53       85.95     32.92 o 
  -6  -6   3     5786.00     5607.05    131.36 o 
  -5  -6   3      460.35      451.60     34.33 o 
  -4  -6   3    13175.39    12806.18    254.67 o 
  -3  -6   3      205.71      233.01     21.91 o 
  -2  -6   3     1143.79     1249.86     29.72 o 
  -1  -6   3     1374.27     1362.82     32.94 o 
   0  -6   3      785.26      796.00     36.14 o 
   1  -6   3     2286.93     2222.25     61.99 o 
   2  -6   3      228.64      255.14     21.80 o 
   3  -6   3     5908.04     6021.00    106.43 o 
   4  -6   3      978.65      958.67     42.34 o 
   5  -6   3     2527.23     2458.95     80.17 o 
   6  -6   3      210.05      257.83     38.73 o 
   7  -6   3      611.87      639.16     51.72 o 
   8  -6   3      682.81      714.89     72.24 o 
   9  -6   3       17.45      -40.23     67.66 o 
 -11  -5   3     1887.70     1912.87    104.24 o 
 -10  -5   3      965.91      930.83     76.81 o 
  -9  -5   3      163.74      131.67     43.89 o 
  -8  -5   3     2292.71     2110.38     93.27 o 
  -7  -5   3      851.95      930.83     60.35 o 
  -6  -5   3     1132.70     1060.68     60.35 o 
  -5  -5   3       43.23       91.69     40.23 o 
  -4  -5   3     7743.16     7880.74    152.04 o 
  -3  -5   3     2578.44     2470.21     45.26 o 
  -2  -5   3     4028.14     4014.14     61.59 o 
  -1  -5   3      288.15      302.45     16.46 o 
   0  -5   3       29.18       32.16     14.05 o 
   1  -5   3     3783.61     3725.80     81.75 o 
   2  -5   3      373.93      390.59     23.15 o 
   3  -5   3     4789.16     4875.71     87.27 o 
   4  -5   3       14.58        9.23     16.16 o 
   5  -5   3    11905.93    11619.85    253.28 o 
   6  -5   3      406.10      341.83     45.72 o 
   7  -5   3     5196.82     5356.47    135.78 o 
   8  -5   3       80.53       46.15     35.54 o 
   9  -5   3      530.79      628.23     57.53 o 
  10  -5   3       64.97       38.40     58.52 o 
 -11  -4   3     1489.78     1349.62     93.27 o 
 -10  -4   3      809.66      799.16     73.15 o 
  -9  -4   3     1854.13     1788.52     91.44 o 
  -8  -4   3      326.26      378.55     49.38 o 
  -7  -4   3      359.80      343.81     43.89 o 
  -6  -4   3        2.06        7.32     29.26 o 
  -5  -4   3     1863.32     1977.93     43.83 o 
  -4  -4   3     6239.81     6182.19     97.47 o 
  -3  -4   3     3027.85     3063.00     74.92 o 
  -2  -4   3    16673.39    16811.62    215.34 o 
  -1  -4   3    16691.68    16628.88    213.02 o 
   0  -4   3    11107.23    11565.16    223.31 o 
   1  -4   3    14856.86    15154.27    272.20 o 
   2  -4   3      620.09      621.16     25.30 o 
   3  -4   3      256.00      241.18     18.41 o 
   4  -4   3      263.54      301.28     19.57 o 
   5  -4   3     6879.23     7160.16    119.00 o 
   6  -4   3       21.05       12.28     27.06 o 
   7  -4   3    10343.12    10117.59    213.37 o 
   8  -4   3      115.89       97.38     33.55 o 
   9  -4   3      819.80      771.73     56.90 o 
  10  -4   3      616.75      576.06     80.47 o 
 -11  -3   3      993.08      879.63     82.29 o 
 -10  -3   3     1215.73     1272.81     85.95 o 
  -9  -3   3      777.01      822.94     71.32 o 
  -8  -3   3     6353.78     5736.79    182.88 o 
  -7  -3   3     1455.95     1364.25     73.15 o 
  -6  -3   3     5146.03     5254.26    111.80 o 
  -5  -3   3     2770.00     2940.58    103.87 o 
  -4  -3   3      372.10      412.87     19.69 o 
  -3  -3   3        2.30       11.08     13.39 o 
  -2  -3   3     4540.20     4594.13     66.19 o 
  -1  -3   3     1891.79     1906.87     34.22 o 
   0  -3   3    19930.34    20085.01    254.01 o 
   1  -3   3     7480.35     7602.01    101.49 o 
   2  -3   3     7226.88     7957.34    123.47 o 
   3  -3   3     9282.63     9300.13    143.05 o 
   4  -3   3     3168.53     3153.68     80.82 o 
   5  -3   3     3533.87     3443.82     89.20 o 
   6  -3   3     2889.49     2620.60    109.73 o 
   7  -3   3     4282.07     4175.33    109.92 o 
   8  -3   3      558.83      481.55     45.20 o 
   9  -3   3     4020.41     4320.43    118.95 o 
  10  -3   3      487.28      528.51     71.32 o 
 -11  -2   3      173.27      197.51     56.69 o 
 -10  -2   3      359.15      340.15     60.35 o 
  -9  -2   3     1464.69     1453.86     87.78 o 
  -8  -2   3     2363.50     2459.67    107.90 o 
  -7  -2   3     1516.10     1497.55     53.65 o 
  -6  -2   3     6542.06     6466.09    133.17 o 
  -5  -2   3      287.64      242.75     23.90 o 
  -4  -2   3    25116.44    26067.47    369.89 o 
  -3  -2   3        7.69       25.44     12.54 o 
  -2  -2   3       98.47      153.03     13.73 o 
  -1  -2   3    14479.72    14761.77    193.51 o 
   0  -2   3       89.08       93.39     10.92 o 
   1  -2   3    13512.42    13919.71    174.41 o 
   2  -2   3    11254.24    11557.31    169.60 o 
   3  -2   3     8231.42     8348.64    160.35 o 
   4  -2   3       17.56        4.98     18.72 o 
   5  -2   3     1038.30     1005.16     85.95 o 
   6  -2   3      670.66      666.27     41.38 o 
   7  -2   3     2334.50     2240.04     84.12 o 
   8  -2   3        6.14      -40.45     68.58 o 
   9  -2   3     3287.36     3510.78    103.43 o 
  10  -2   3      200.99      201.16     58.52 o 
  11  -2   3     1972.38     1940.31    117.04 o 
 -11  -1   3     1286.13     1384.36    100.58 o 
 -10  -1   3       68.68       27.43     45.72 o 
  -9  -1   3       42.09       18.29     40.23 o 
  -8  -1   3       13.86      -27.43     36.58 o 
  -7  -1   3       32.57       55.78     28.35 o 
  -6  -1   3     7866.34     7503.67    161.84 o 
  -5  -1   3      348.09      378.35     27.78 o 
  -4  -1   3     9526.67     9378.10    175.21 o 
  -3  -1   3     1380.55     1395.20     33.79 o 
  -2  -1   3    24256.61    25549.42    367.69 o 
  -1  -1   3     4079.16     4469.80     70.74 o 
   0  -1   3     1865.12     1746.63     29.71 o 
   1  -1   3    11614.89    12712.09    182.30 o 
   2  -1   3    12737.08    13232.56    191.81 o 
   3  -1   3    22224.09    23119.95    473.65 o 
   4  -1   3     4976.98     5212.89    108.62 o 
   5  -1   3    13880.40    14042.88    208.18 o 
   6  -1   3        8.02       19.56     12.37 o 
   7  -1   3     1457.80     1459.15     56.24 o 
   8  -1   3        1.52      -24.99     24.99 o 
   9  -1   3     1045.24      810.14     73.15 o 
  10  -1   3       22.67      -32.92     43.89 o 
  11  -1   3     1761.20     1708.05    111.55 o 
 -11   0   3      596.46      526.68     73.15 o 
 -10   0   3     1680.03     1742.80    106.07 o 
  -9   0   3     1610.71     1548.95     95.10 o 
  -8   0   3       46.77      117.70     30.37 o 
  -7   0   3      974.91      920.60     92.35 o 
  -6   0   3     4861.00     4968.93    112.50 o 
  -5   0   3       24.31       -5.37     24.69 o 
  -4   0   3    18310.08    18199.73    324.57 o 
  -3   0   3     1404.11     1353.29     42.67 o 
  -2   0   3     8582.94     8570.23    127.76 o 
  -1   0   3      550.90      527.76     17.59 o 
   0   0   3     1367.25     1307.20     43.89 o 
   1   0   3     1437.83     1498.49     29.56 o 
   2   0   3     5395.16     5570.61     76.81 o 
   3   0   3      891.73      861.37     27.79 o 
   4   0   3     7851.92     7822.25    119.19 o 
   5   0   3     4290.50     4379.78    131.45 o 
   6   0   3      599.98      611.34     25.25 o 
   7   0   3     4703.91     4382.73    103.45 o 
   8   0   3      197.19      137.00     28.36 o 
   9   0   3        1.06      -20.12     36.58 o 
  10   0   3       36.29       53.03     47.55 o 
  11   0   3      610.24      629.09     74.98 o 
 -11   1   3     1137.87     1153.94     93.27 o 
 -10   1   3     2879.28     2509.05    124.36 o 
  -9   1   3      912.30      912.55     80.47 o 
  -8   1   3     2448.35     2538.55     95.10 o 
  -7   1   3      317.51      362.23     43.89 o 
  -6   1   3      610.70      533.91     37.50 o 
  -5   1   3      536.64      479.21     32.96 o 
  -4   1   3    10196.14     9797.90    186.21 o 
  -3   1   3      340.07      307.14     23.90 o 
  -2   1   3    32246.02    33051.23    582.46 o 
  -1   1   3    10801.30    10897.40    157.67 o 
   0   1   3    17885.33    18483.03    280.22 o 
   1   1   3       91.89       91.06      8.08 o 
   2   1   3     2593.69     2755.45     35.17 o 
   3   1   3        7.48       10.68      7.83 o 
   4   1   3     1545.82     1665.07     33.26 o 
   5   1   3    12992.55    13176.65    168.93 o 
   6   1   3      342.86      334.04     27.06 o 
   7   1   3     3004.87     2951.62     94.18 o 
   8   1   3      803.51      701.71    117.95 o 
   9   1   3     4104.51     3970.22    148.13 o 
  10   1   3        0.07       40.23     43.89 o 
  11   1   3      124.50      179.22     54.86 o 
 -10   2   3     2356.03     2432.24    129.84 o 
  -9   2   3     1423.29     1498.02     54.88 o 
  -8   2   3     4503.50     4599.24    119.61 o 
  -7   2   3     5986.71     5612.46    132.54 o 
  -6   2   3      717.87      790.40     44.49 o 
  -5   2   3       88.37       67.45     22.60 o 
  -4   2   3     2288.69     2323.00     85.04 o 
  -3   2   3     2251.43     2437.73     85.95 o 
  -2   2   3    14850.50    15057.46    267.68 o 
  -1   2   3      287.70      278.30     15.84 o 
   0   2   3     9442.26     9490.16    117.95 o 
   1   2   3     6918.13     7057.62     80.26 o 
   2   2   3     5442.44     5444.24     58.03 o 
   3   2   3      132.04      184.55      9.27 o 
   4   2   3      753.19      712.35     21.45 o 
   5   2   3      610.45      546.76     27.15 o 
   6   2   3      672.39      653.06     27.44 o 
   7   2   3     9666.98     9248.47    179.07 o 
   8   2   3      670.03      667.49     58.52 o 
   9   2   3     8235.61     7887.41    237.74 o 
  10   2   3      595.85      523.02     62.18 o 
  11   2   3     3174.66     3220.43    138.99 o 
  12   2   3        1.71      -27.43     47.55 o 
 -10   3   3       86.83       74.98     54.86 o 
  -9   3   3     3078.20     3258.06    101.54 o 
  -8   3   3     1318.22     1357.70     53.45 o 
  -7   3   3     4563.32     4453.14    211.22 o 
  -6   3   3     5313.49     5237.52    122.19 o 
  -5   3   3     4709.80     4304.16    142.64 o 
  -4   3   3       10.54      -13.90     19.27 o 
  -3   3   3      264.08      278.96     25.86 o 
  -2   3   3     4227.98     4364.35     91.81 o 
  -1   3   3      277.11      282.03     28.11 o 
   0   3   3    16268.31    16575.28    202.30 o 
   1   3   3    15327.29    16465.66    182.11 o 
   2   3   3    10935.04    11206.16    379.43 o 
   3   3   3     9539.51     9687.58    126.17 o 
   4   3   3     6406.03     6690.42     87.05 o 
   5   3   3      882.19      905.06     24.57 o 
   6   3   3      115.66       95.87     14.71 o 
   7   3   3     2227.56     2295.08     89.61 o 
   8   3   3     1726.64     1656.85     80.47 o 
   9   3   3     7312.26     7084.58    213.96 o 
  10   3   3       44.88       31.09     38.40 o 
  11   3   3     4454.11     4668.80    171.90 o 
  12   3   3      104.84      109.73     49.38 o 
 -10   4   3       66.02      144.47     60.35 o 
  -9   4   3       54.77       93.65     29.16 o 
  -8   4   3      703.19      734.25     44.69 o 
  -7   4   3     2118.53     1979.29     66.95 o 
  -6   4   3     4790.23     4527.89    196.59 o 
  -5   4   3     1907.99     2002.83     65.91 o 
  -4   4   3     4677.64     4504.14    172.82 o 
  -3   4   3       22.94       21.03     20.69 o 
  -2   4   3        2.66       21.34     17.42 o 
  -1   4   3      469.86      442.05     36.76 o 
   0   4   3     2096.71     2124.49     40.12 o 
   1   4   3      451.69      476.58     12.90 o 
   2   4   3     3901.27     3625.50     51.60 o 
   3   4   3     7484.66     7471.27    183.79 o 
   4   4   3    18150.92    18391.36    235.55 o 
   5   4   3     4600.34     4823.35    170.99 o 
   6   4   3      671.67      656.46     22.32 o 
   7   4   3      114.16      122.53     29.26 o 
   8   4   3     1171.37      996.67     60.35 o 
   9   4   3     1231.14     1276.47     73.15 o 
  10   4   3       14.73        5.49     36.58 o 
  11   4   3     1306.20     1382.54     87.78 o 
  12   4   3      946.63     1049.70     84.12 o 
 -10   5   3        3.10      135.33     60.35 o 
  -9   5   3      463.66      590.50     75.89 o 
  -8   5   3      230.39      200.85     41.31 o 
  -7   5   3      707.20      696.56     41.15 o 
  -6   5   3     2098.73     2139.69     87.94 o 
  -5   5   3     1151.25     1172.05     52.36 o 
  -4   5   3    15129.59    14845.12    279.96 o 
  -3   5   3     2805.94     2771.64     73.05 o 
  -2   5   3    11690.39    11413.83    213.37 o 
  -1   5   3      408.65      378.89     38.01 o 
   0   5   3     1063.89     1057.28     25.64 o 
   1   5   3      426.59      445.28     16.11 o 
   2   5   3     4448.76     4595.60     65.58 o 
   3   5   3     4187.76     4484.99    107.69 o 
   4   5   3     5390.16     5611.28    155.44 o 
   5   5   3     9885.90    10071.64    135.90 o 
   6   5   3     6284.67     6293.74    133.50 o 
   7   5   3       28.38       36.58     23.77 o 
   8   5   3      112.15      131.67     31.09 o 
   9   5   3      942.14      879.63     62.18 o 
  10   5   3       28.46       34.75     36.58 o 
  11   5   3     2275.56     2298.74    106.07 o 
  12   5   3       11.81        1.83     40.23 o 
  -9   6   3      371.43      444.24     51.53 o 
  -8   6   3      939.05      907.19     60.78 o 
  -7   6   3        0.51      -25.20     25.20 o 
  -6   6   3        5.03        8.60     24.88 o 
  -5   6   3      338.95      278.92     29.16 o 
  -4   6   3     2752.07     2802.57     90.52 o 
  -3   6   3      309.32      266.52     29.07 o 
  -2   6   3    16509.60    16066.95    294.18 o 
  -1   6   3     1444.44     1484.71     63.31 o 
   0   6   3     4476.67     4641.70     68.61 o 
   1   6   3      587.59      702.44     20.34 o 
   2   6   3       12.64       13.44      8.36 o 
   3   6   3     2565.65     2561.27     50.91 o 
   4   6   3     2907.17     2918.02    120.70 o 
   5   6   3     5540.93     5737.52    164.05 o 
   6   6   3     2815.66     2857.88     66.49 o 
   7   6   3     5169.40     5099.33    152.70 o 
   8   6   3      594.15      598.45     39.75 o 
   9   6   3      808.77      771.73     54.86 o 
  10   6   3      970.46      850.37     62.18 o 
  11   6   3        1.26       31.09     36.58 o 
  12   6   3      111.76      182.88     47.55 o 
  -9   7   3     2104.05     2340.74     95.04 o 
  -8   7   3      136.67      202.92     74.06 o 
  -7   7   3      566.72      600.81     51.72 o 
  -6   7   3     1110.23     1203.82     49.97 o 
  -5   7   3      947.16      967.03     43.26 o 
  -4   7   3     1050.77     1044.26     51.28 o 
  -3   7   3      298.98      316.44     31.41 o 
  -2   7   3    13326.01    13131.89    177.11 o 
  -1   7   3      485.83      464.55     22.75 o 
   0   7   3     8648.47     8765.48    115.29 o 
   1   7   3      142.88      166.73     12.18 o 
   2   7   3       24.98       23.22     12.04 o 
   3   7   3      188.91      222.85     12.31 o 
   4   7   3     1012.98      945.46     73.15 o 
   5   7   3      864.62      804.96     75.89 o 
   6   7   3     2024.76     2066.49    115.21 o 
   7   7   3     5078.53     4893.04    109.56 o 
   8   7   3      902.15      927.40     43.82 o 
   9   7   3     1117.13     1088.78     50.81 o 
  10   7   3       63.74       23.12     42.06 o 
  11   7   3      407.26      477.90     89.61 o 
  -8   8   3      581.62      637.75     60.12 o 
  -7   8   3     1820.95     1794.16     78.23 o 
  -6   8   3      799.01      780.55    127.10 o 
  -5   8   3      288.87      237.67     29.44 o 
  -4   8   3        0.49        4.42     22.17 o 
  -3   8   3       31.27       40.37     19.58 o 
  -2   8   3     3896.82     3794.39     68.55 o 
  -1   8   3      105.14       96.91     17.91 o 
   0   8   3    21494.95    21380.55    416.10 o 
   1   8   3      347.47      364.01     33.83 o 
   2   8   3     9334.23     9322.21    416.96 o 
   3   8   3      573.19      607.66     23.44 o 
   4   8   3     1882.54     1918.26     87.78 o 
   5   8   3       70.04      108.81     31.03 o 
   6   8   3      462.49      281.63     62.18 o 
   7   8   3      462.34      427.93     69.49 o 
   8   8   3       80.23      170.07     58.52 o 
   9   8   3     2706.76     2596.83    148.13 o 
  10   8   3      683.26      726.01    100.58 o 
  11   8   3      410.02      471.82     89.61 o 
  -7   9   3     2723.93     3090.59    151.79 o 
  -6   9   3     1037.13     1243.55    100.58 o 
  -5   9   3     1249.58     1196.00     93.27 o 
  -4   9   3     1926.27     1890.57     71.55 o 
  -3   9   3      873.40      978.56    182.88 o 
  -2   9   3        3.33       31.70     27.06 o 
  -1   9   3      616.42      593.35     41.89 o 
   0   9   3     2452.89     2416.90     90.52 o 
   1   9   3     1574.42     1541.02     54.49 o 
   2   9   3     9536.82     9404.78    211.22 o 
   3   9   3     2990.08     2994.29     74.41 o 
   4   9   3      885.06      886.48     30.85 o 
   5   9   3      240.37      231.53     57.61 o 
   6   9   3      227.72      208.48     54.86 o 
   7   9   3      130.24      190.19     58.52 o 
   8   9   3       88.70      153.62     64.01 o 
   9   9   3      901.11      788.19     98.75 o 
  10   9   3       19.73       95.10     65.84 o 
  11   9   3     1622.89     1537.98    128.01 o 
  -6  10   3      911.50      758.93     85.95 o 
  -5  10   3     3698.82     3774.54    164.59 o 
  -4  10   3      167.43      154.86     36.14 o 
  -3  10   3      494.81      509.60     53.95 o 
  -2  10   3     1246.98     1272.67     60.74 o 
  -1  10   3      116.13      126.02     30.37 o 
   0  10   3      673.31      694.07     44.76 o 
   1  10   3      150.76      106.82     27.24 o 
   2  10   3     2400.07     2264.35     73.15 o 
   3  10   3     1791.75     1695.15     54.78 o 
   4  10   3     2702.21     2730.59     87.56 o 
   5  10   3      860.59      878.21     62.23 o 
   6  10   3       18.32       40.23     54.86 o 
   7  10   3      473.21      455.36     76.81 o 
   8  10   3        1.68       16.46     51.21 o 
   9  10   3      516.12      513.88     87.78 o 
  10  10   3      425.22      552.28     91.44 o 
  -5  11   3     1323.65     1302.07     96.92 o 
  -4  11   3     1441.19     1444.71    102.41 o 
  -3  11   3     1031.37     1195.53     62.71 o 
  -2  11   3      629.16      641.65     49.09 o 
  -1  11   3       49.32       54.10     30.71 o 
   0  11   3      380.36      407.99     38.22 o 
   1  11   3       57.46       43.39     27.06 o 
   2  11   3      921.33     1002.25     49.04 o 
   3  11   3      168.51      188.82     35.66 o 
   4  11   3     3055.71     3315.53    153.62 o 
   5  11   3      182.87      126.18     62.18 o 
   6  11   3     1635.83     1830.58    129.84 o 
   7  11   3     1224.24     1367.91    111.55 o 
   8  11   3      195.94      261.51     69.49 o 
   9  11   3       74.04      144.47     65.84 o 
  -3  12   3     1148.56     1126.51     91.44 o 
  -2  12   3      569.66      545.00     49.09 o 
  -1  12   3      168.77      168.10     36.90 o 
   0  12   3     2978.46     3044.01     94.25 o 
   1  12   3       38.39       40.15     28.99 o 
   2  12   3     1188.40     1118.12     54.39 o 
   3  12   3      507.10      463.94     43.89 o 
   4  12   3       99.26       95.10     54.86 o 
   6  12   3     2284.62     2413.95    148.13 o 
   7  12   3      268.23      215.79     71.32 o 
   8  12   3      409.18      491.93     87.78 o 
   9  12   3      230.54      182.88     76.81 o 
  -2  13   3     1048.16     1173.84     66.51 o 
  -1  13   3     1395.60     1518.59     82.29 o 
   0  13   3     2005.14     1978.40     78.20 o 
   1  13   3       50.33       40.31     31.64 o 
   2  13   3     3433.72     3518.59    100.00 o 
   3  13   3      224.33      299.92     71.32 o 
   7  13   3      865.22      813.79    109.73 o 
  -1  14   3       66.38       29.26     58.52 o 
   0  14   3      947.66      953.53     62.38 o 
   1  14   3      160.36      235.77    118.87 o 
   2  14   3     1334.09     1491.29     97.84 o 
  -4 -13   4      123.32       64.01     42.06 o 
  -3 -13   4       13.46      -36.58     38.40 o 
  -2 -13   4      667.22      766.25     71.32 o 
  -1 -13   4      428.73      495.59     64.01 o 
  -6 -12   4       37.97       25.60     65.84 o 
  -5 -12   4     1680.54     1554.44     80.47 o 
  -4 -12   4      514.51      519.37     54.86 o 
  -3 -12   4       24.20       27.43     38.40 o 
  -2 -12   4      136.34       91.44     43.89 o 
  -1 -12   4      551.65      610.80     67.66 o 
   0 -12   4      535.32      592.52     69.49 o 
   1 -12   4       32.41       60.35     49.38 o 
   2 -12   4     2669.94     2763.24    138.99 o 
  -8 -11   4      148.20      173.73     73.15 o 
  -7 -11   4     1229.25     1270.98    124.36 o 
  -6 -11   4       39.32       26.81     34.75 o 
  -5 -11   4     4142.34     4406.74    119.05 o 
  -4 -11   4      121.30      106.07     40.23 o 
  -3 -11   4     1130.06     1089.94     71.32 o 
  -2 -11   4     1044.26      994.84     69.49 o 
  -1 -11   4      158.98       93.27     42.06 o 
   0 -11   4       30.79       42.06     40.23 o 
   1 -11   4        0.55       -5.49     42.06 o 
   2 -11   4      343.66      384.04     62.18 o 
   3 -11   4        1.50      -45.72     45.72 o 
   4 -11   4     4546.90     4824.25    195.68 o 
  -9 -10   4      826.86      908.89    111.55 o 
  -8 -10   4      385.60      426.10     84.12 o 
  -7 -10   4      129.99      182.52     38.40 o 
  -6 -10   4       60.27       49.01     30.43 o 
  -5 -10   4      665.39      688.41     46.79 o 
  -4 -10   4      451.06      491.55     42.34 o 
  -3 -10   4     3473.61     3507.55    126.18 o 
  -2 -10   4      324.50      287.11     45.72 o 
  -1 -10   4      519.61      391.35     51.21 o 
   0 -10   4     1595.82     1393.51     85.95 o 
   1 -10   4       80.71      113.38     43.89 o 
   2 -10   4      990.44     1005.81     82.29 o 
   3 -10   4      136.89      199.33     56.69 o 
   4 -10   4     2467.43     2481.62    131.67 o 
   5 -10   4        0.47        5.49     49.38 o 
  -9  -9   4     1046.55     1096.87     81.38 o 
  -8  -9   4       57.87       28.19     30.33 o 
  -7  -9   4     1192.41     1261.99     60.64 o 
  -6  -9   4       21.00       60.03     38.40 o 
  -5  -9   4        1.60      -25.40     25.40 o 
  -4  -9   4      117.72      103.14     30.43 o 
  -3  -9   4     1438.49     1432.49     74.06 o 
  -2  -9   4     1904.58     1934.82     87.78 o 
  -1  -9   4     3796.12     3544.12    128.01 o 
   0  -9   4     2384.60     2185.36     98.75 o 
   1  -9   4       66.91       31.09     36.58 o 
   2  -9   4      466.29      451.70     58.52 o 
   3  -9   4        1.23       18.29     43.89 o 
   4  -9   4     1826.83     1949.45    111.55 o 
   5  -9   4       59.94       31.09     51.21 o 
   6  -9   4     4397.44     4526.16    188.36 o 
   7  -9   4       11.01       23.77     54.86 o 
 -10  -8   4      630.64      590.62     50.67 o 
  -9  -8   4     1197.98     1267.95     63.95 o 
  -8  -8   4      427.31      425.72     53.95 o 
  -7  -8   4     1114.84     1064.61    101.50 o 
  -6  -8   4       18.58       21.31     58.52 o 
  -5  -8   4     1242.28     1116.53     79.55 o 
  -4  -8   4      309.99      281.02     32.81 o 
  -3  -8   4      765.42      757.72     44.64 o 
  -2  -8   4     4923.20     4656.88    147.21 o 
  -1  -8   4     7159.47     6790.15    201.16 o 
   0  -8   4     4254.09     4195.16    142.64 o 
   1  -8   4     3662.78     3486.81     90.49 o 
   2  -8   4     2645.73     2672.20     80.75 o 
   3  -8   4     2147.73     2171.92     74.97 o 
   4  -8   4      117.24      114.30     34.91 o 
   5  -8   4       64.81       81.38     39.32 o 
   6  -8   4      687.52      713.26     57.53 o 
   7  -8   4      408.63      474.64     53.65 o 
   8  -8   4     1911.73     2020.12    131.67 o 
 -10  -7   4      283.67      274.62     42.08 o 
  -9  -7   4     1981.29     1895.19     77.12 o 
  -8  -7   4     1352.52     1303.05    109.73 o 
  -7  -7   4     4442.11     4506.39    118.87 o 
  -6  -7   4      353.13      341.72     34.84 o 
  -5  -7   4     3945.55     3646.89     96.16 o 
  -4  -7   4       11.52       34.06     23.52 o 
  -3  -7   4      298.36      303.83     31.46 o 
  -2  -7   4      112.75      163.26     19.73 o 
  -1  -7   4     2390.72     2328.00     62.63 o 
   0  -7   4     3305.45     3235.92     80.75 o 
   1  -7   4    12620.12    12823.36    244.39 o 
   2  -7   4      989.32     1007.89     48.48 o 
   3  -7   4      627.29      691.16     75.89 o 
   4  -7   4     1234.34     1347.21     62.03 o 
   5  -7   4      970.30     1003.55     57.61 o 
   6  -7   4        9.69      -17.57     32.96 o 
   7  -7   4      103.39       85.76     37.23 o 
   8  -7   4     1507.30     1515.47     75.64 o 
   9  -7   4     1003.48     1012.88     71.09 o 
 -11  -6   4      807.45      833.91     76.81 o 
 -10  -6   4        8.93       29.26     40.23 o 
  -9  -6   4       80.77       51.21     40.23 o 
  -8  -6   4      477.30      437.07     51.21 o 
  -7  -6   4     4938.27     4919.34    157.27 o 
  -6  -6   4     2677.99     2705.81     80.33 o 
  -5  -6   4     6001.44     6135.41    205.73 o 
  -4  -6   4      187.02      222.86     28.42 o 
  -3  -6   4     5843.59     5600.58     97.70 o 
  -2  -6   4     1809.42     1823.87     42.23 o 
  -1  -6   4       16.35       48.96     15.96 o 
   0  -6   4     1400.05     1375.51     48.46 o 
   1  -6   4     2722.35     2819.42    110.64 o 
   2  -6   4     8742.32     8688.58    175.85 o 
   3  -6   4     2819.34     2778.38     80.47 o 
   4  -6   4     3122.05     3264.97    130.76 o 
   5  -6   4      466.16      424.02     53.03 o 
   6  -6   4     2703.71     2726.01     89.87 o 
   7  -6   4      145.84      162.23     39.42 o 
   8  -6   4      211.95      234.21     41.38 o 
   9  -6   4      183.74      131.60     82.29 o 
 -11  -5   4     3337.19     3300.90    140.81 o 
 -10  -5   4     1381.62     1395.34     89.61 o 
  -9  -5   4      313.96      246.88     49.38 o 
  -8  -5   4      193.38      160.93     42.06 o 
  -7  -5   4      855.65      788.19     58.52 o 
  -6  -5   4       68.62       82.29     32.92 o 
  -5  -5   4     7463.57     7212.60    202.99 o 
  -4  -5   4      210.06      217.83     16.51 o 
  -3  -5   4     5445.37     5412.28     80.35 o 
  -2  -5   4     2087.95     2130.21     40.94 o 
  -1  -5   4     1278.16     1365.69     31.81 o 
   0  -5   4        6.14       -7.83     16.13 o 
   1  -5   4     3510.01     3539.10    167.33 o 
   2  -5   4     2707.95     2603.30     69.17 o 
   3  -5   4     4129.21     4126.30     99.57 o 
   4  -5   4     6294.14     6425.58    313.63 o 
   5  -5   4        1.98      -13.97     45.72 o 
   6  -5   4     5461.16     5063.89    126.07 o 
   7  -5   4      446.30      417.81     44.60 o 
   8  -5   4     2027.47     2027.96     80.81 o 
   9  -5   4       70.99       63.95     40.02 o 
  10  -5   4        2.90      -47.55     47.55 o 
 -11  -4   4      670.89      696.75     74.98 o 
 -10  -4   4     1314.08     1163.09     84.12 o 
  -9  -4   4     2334.08     2488.93    111.55 o 
  -8  -4   4     2328.56     2313.37    102.41 o 
  -7  -4   4       59.89        7.32     32.92 o 
  -6  -4   4       24.20        1.83     29.26 o 
  -5  -4   4     7629.58     7660.89    208.48 o 
  -4  -4   4      501.74      509.46     23.23 o 
  -3  -4   4     9219.27     9383.30    127.47 o 
  -2  -4   4      438.29      405.18     18.20 o 
  -1  -4   4    12332.12    12510.22    164.50 o 
   0  -4   4     3208.29     3059.79     72.24 o 
   1  -4   4     2739.77     3054.96     72.41 o 
   2  -4   4      509.30      444.57     29.66 o 
   3  -4   4        5.13      -10.29     20.57 o 
   4  -4   4     2264.01     2243.20     69.17 o 
   5  -4   4     2390.34     2256.10     73.05 o 
   6  -4   4     1981.06     1978.89     69.83 o 
   7  -4   4      309.62      237.84    115.21 o 
   8  -4   4     5639.29     5725.92    144.14 o 
   9  -4   4      202.51      353.27     47.19 o 
  10  -4   4       33.12      155.44     60.35 o 
 -11  -3   4       79.87       47.55     53.03 o 
 -10  -3   4      966.92      976.55     80.47 o 
  -9  -3   4     2114.70     2137.81    104.24 o 
  -8  -3   4     2432.60     2520.02    109.73 o 
  -7  -3   4     1379.49     1406.31     74.98 o 
  -6  -3   4      650.22      689.31     36.84 o 
  -5  -3   4        0.90       -5.62     17.42 o 
  -4  -3   4      172.42      187.40     17.22 o 
  -3  -3   4    15159.76    15869.74    255.14 o 
  -2  -3   4       88.18      104.72     12.67 o 
  -1  -3   4     5580.91     5753.35     81.24 o 
   0  -3   4     5234.87     5016.97     78.13 o 
   1  -3   4    15900.85    16025.35    245.69 o 
   2  -3   4     2048.04     2107.51     53.20 o 
   3  -3   4      300.76      286.49     27.06 o 
   4  -3   4        9.10        3.49     20.57 o 
   5  -3   4      455.92      410.57     42.06 o 
   6  -3   4     1990.82     2129.18     83.21 o 
   7  -3   4      890.45      849.27     52.36 o 
   8  -3   4     3249.65     3228.65     96.96 o 
   9  -3   4     1110.74     1290.89     68.54 o 
  10  -3   4     1755.37     1642.22    106.07 o 
 -11  -2   4       24.11       36.58     47.55 o 
 -10  -2   4     4171.86     4010.45    159.10 o 
  -9  -2   4      339.27      371.24     56.69 o 
  -8  -2   4     2429.21     2274.97    104.24 o 
  -7  -2   4     7949.63     7778.10    160.33 o 
  -6  -2   4     3522.16     3399.78     84.02 o 
  -5  -2   4     1544.97     1549.32     49.14 o 
  -4  -2   4      649.15      619.00     31.66 o 
  -3  -2   4       37.95       56.30     18.44 o 
  -2  -2   4        1.51       -9.46     11.94 o 
  -1  -2   4     9985.50    10006.50    131.17 o 
   0  -2   4      306.01      292.94     17.69 o 
   1  -2   4     9452.15     9808.71    179.74 o 
   2  -2   4    20089.91    20237.79    290.35 o 
   3  -2   4    14071.62    14261.04    279.80 o 
   4  -2   4      536.91      590.88     47.55 o 
   5  -2   4       21.26       22.30     20.01 o 
   6  -2   4     6283.91     6145.37    159.10 o 
   7  -2   4      190.61      249.82     34.25 o 
   8  -2   4     8122.91     7959.05    375.81 o 
   9  -2   4      114.18       43.78     32.92 o 
  10  -2   4     3048.70     3172.88    146.30 o 
  11  -2   4      343.04      327.35     69.49 o 
 -11  -1   4      369.36      448.04     69.49 o 
 -10  -1   4      530.20      468.16     65.84 o 
  -9  -1   4        1.96       10.97     40.23 o 
  -8  -1   4     2812.69     2682.78    117.04 o 
  -7  -1   4      345.22      317.53     32.96 o 
  -6  -1   4      468.44      453.58     34.25 o 
  -5  -1   4     7542.87     7684.10    153.23 o 
  -4  -1   4     6372.78     6403.34    127.37 o 
  -3  -1   4      318.76      288.63     17.75 o 
  -2  -1   4     2930.35     3314.99    106.34 o 
  -1  -1   4     4886.66     4902.05     78.13 o 
   0  -1   4     8881.94     8998.88    121.47 o 
   1  -1   4    25636.09    27150.76    465.52 o 
   2  -1   4    12840.85    13035.34    232.76 o 
   3  -1   4     9903.44     9877.89    182.97 o 
   4  -1   4     4715.62     4617.89     99.57 o 
   5  -1   4     4360.46     4538.04    101.50 o 
   6  -1   4        2.81      -12.74     20.57 o 
   7  -1   4       24.14       33.83     24.69 o 
   8  -1   4     1904.53     1959.76    125.27 o 
   9  -1   4      506.25      420.61     62.18 o 
  10  -1   4     1282.45     1155.77     85.95 o 
  11  -1   4      556.53      544.97     74.98 o 
 -11   0   4      197.41      272.48     62.18 o 
 -10   0   4       10.19       62.18     47.55 o 
  -9   0   4       17.19       89.61     42.06 o 
  -8   0   4      368.93      363.70     38.73 o 
  -7   0   4     1944.55     1703.18    119.78 o 
  -6   0   4       95.86      102.36     25.19 o 
  -5   0   4     8966.14     9017.95    175.86 o 
  -4   0   4      619.76      655.81     35.40 o 
  -3   0   4    15414.04    15398.71    476.39 o 
  -2   0   4     3827.26     4069.65     84.69 o 
  -1   0   4        9.12       -7.21     15.31 o 
   0   0   4      601.75      500.87     21.38 o 
   1   0   4    11906.22    12312.25    216.60 o 
   2   0   4     1787.83     1865.90     37.30 o 
   3   0   4    19325.49    19644.43    242.08 o 
   4   0   4    16872.42    16601.64    331.92 o 
   5   0   4    11323.17    10956.65    205.61 o 
   6   0   4       69.03       96.00     13.18 o 
   7   0   4     4843.10     4649.52    107.97 o 
   8   0   4        5.98       18.61     48.46 o 
   9   0   4       12.10       27.43     42.06 o 
  10   0   4     2209.01     2366.40    118.87 o 
  11   0   4        1.21       -3.66     47.55 o 
 -10   1   4     1203.88     1269.15     93.27 o 
  -9   1   4      350.70      287.11     58.52 o 
  -8   1   4       71.01       12.84     29.07 o 
  -7   1   4      139.49      119.09     30.37 o 
  -6   1   4     1449.86     1359.85     54.26 o 
  -5   1   4     4009.17     4016.25    126.18 o 
  -4   1   4      942.07      975.60     41.32 o 
  -3   1   4    68807.27    68989.22   1172.86 o 
  -2   1   4     3780.67     3565.45     76.93 o 
  -1   1   4    41902.69    45143.92    542.22 o 
   0   1   4     5813.84     6136.45     92.21 o 
   1   1   4     7991.33     8240.59    106.62 o 
   2   1   4     1030.25     1049.35     22.62 o 
   3   1   4    10696.73    11210.45    141.27 o 
   4   1   4      832.47      809.01     26.03 o 
   5   1   4     5105.41     5244.00     74.88 o 
   6   1   4     9009.86     9072.31    140.70 o 
   7   1   4     1895.36     1796.86     58.83 o 
   8   1   4      584.05      629.12     40.72 o 
   9   1   4      103.36       40.23     42.06 o 
  10   1   4        8.66       -7.32     42.06 o 
  11   1   4      117.15       56.69     49.38 o 
 -10   2   4     5628.92     5696.56    210.31 o 
  -9   2   4      478.78      540.78     42.12 o 
  -8   2   4     2796.24     2754.16     88.57 o 
  -7   2   4     1996.62     1917.06     67.88 o 
  -6   2   4      588.30      613.04     41.32 o 
  -5   2   4     1137.44     1170.40     71.32 o 
  -4   2   4       48.70       15.51     29.26 o 
  -3   2   4     4079.47     3977.49    160.93 o 
  -2   2   4       31.56       26.52     16.81 o 
  -1   2   4    35346.64    35017.08    489.27 o 
   0   2   4     2913.52     3324.64     71.55 o 
   1   2   4     4936.93     5355.92     63.44 o 
   2   2   4      311.49      283.23      9.94 o 
   3   2   4     1068.93     1071.13     22.15 o 
   4   2   4     3617.01     3700.78     48.07 o 
   5   2   4     3585.53     3487.02     72.51 o 
   6   2   4     8583.08     8690.53    135.12 o 
   7   2   4     1180.06     1280.19     84.12 o 
   8   2   4     8575.68     8553.07    246.88 o 
   9   2   4      126.47       84.12     40.23 o 
  10   2   4      702.84      563.26     64.01 o 
  11   2   4      181.95      199.33     53.03 o 
  12   2   4      351.95      415.13     67.66 o 
 -10   3   4     1249.10     1232.58     96.92 o 
  -9   3   4     1011.70     1018.68     51.00 o 
  -8   3   4     7624.58     7915.77    179.74 o 
  -7   3   4      796.65      693.89     48.48 o 
  -6   3   4      188.18      163.22     30.37 o 
  -5   3   4       80.41      112.25     25.77 o 
  -4   3   4        3.80       56.15     24.69 o 
  -3   3   4     5441.52     5116.85    153.62 o 
  -2   3   4      429.73      412.64     25.86 o 
  -1   3   4    26376.63    26995.23    380.10 o 
   0   3   4       65.09       80.14     11.94 o 
   1   3   4    28264.88    28654.31    343.35 o 
   2   3   4       16.20       17.16      5.66 o 
   3   3   4     1810.84     1781.88     24.08 o 
   4   3   4     3099.62     3159.86     45.65 o 
   5   3   4     2222.96     2231.08     41.41 o 
   6   3   4      248.94      246.17     23.87 o 
   7   3   4        7.80        9.14     27.43 o 
   8   3   4     3137.95     3068.65    111.55 o 
   9   3   4      738.10      680.30     60.35 o 
  10   3   4     2682.08     2532.82    113.38 o 
  11   3   4       10.88       43.89     43.89 o 
  12   3   4      280.34      212.14     56.69 o 
 -10   4   4       41.61      246.88     62.18 o 
  -9   4   4      826.01      887.85     79.09 o 
  -8   4   4     2434.46     2429.58     70.03 o 
  -7   4   4     1486.91     1490.15     99.67 o 
  -6   4   4     6376.84     5955.52    137.71 o 
  -5   4   4      548.79      548.55     53.03 o 
  -4   4   4      646.60      601.36     37.50 o 
  -3   4   4      141.61      193.65     24.47 o 
  -2   4   4     2244.20     2217.38     58.19 o 
  -1   4   4     5091.51     5285.66    206.33 o 
   0   4   4       99.30      121.47     13.35 o 
   1   4   4    16242.28    16299.63    229.11 o 
   2   4   4       77.10       80.88      9.19 o 
   3   4   4    12840.41    13187.83    170.00 o 
   4   4   4     3451.75     3560.07     46.58 o 
   5   4   4     2376.43     2238.59     43.73 o 
   6   4   4       11.30       22.99     10.64 o 
   7   4   4      500.35      448.04     40.23 o 
   8   4   4      641.03      599.83     49.38 o 
   9   4   4      161.26      164.59     40.23 o 
  10   4   4     4805.94     4540.79    157.27 o 
  11   4   4      195.00      270.66     53.03 o 
  12   4   4      862.46      811.97     76.81 o 
 -10   5   4        1.94        1.83     54.86 o 
  -9   5   4      341.97      380.80     42.57 o 
  -8   5   4      926.83     1002.35     70.65 o 
  -7   5   4     1179.13     1263.59     51.99 o 
  -6   5   4     9367.37     8726.79    374.89 o 
  -5   5   4     1935.77     2044.78     69.83 o 
  -4   5   4      608.44      525.49     38.13 o 
  -3   5   4     1224.84     1071.84     44.60 o 
  -2   5   4      175.18      213.59     25.19 o 
  -1   5   4       13.15      -16.13     16.13 o 
   0   5   4     1122.37     1056.53     28.85 o 
   1   5   4     2260.88     2367.19     37.78 o 
   2   5   4      449.72      437.59     20.85 o 
   3   5   4    20054.84    20623.54    398.72 o 
   4   5   4      657.33      690.69     39.84 o 
   5   5   4     3476.27     3666.16     57.95 o 
   6   5   4     1757.87     1839.85     42.00 o 
   7   5   4       12.75       34.75     23.77 o 
   8   5   4      768.14      874.14     54.86 o 
   9   5   4       74.77      111.55     36.58 o 
  10   5   4     4900.25     4868.14    160.93 o 
  11   5   4       30.59       65.84     40.23 o 
  12   5   4     4760.78     4815.10    171.90 o 
  -9   6   4      159.16      157.22     43.31 o 
  -8   6   4      186.72      233.11     34.74 o 
  -7   6   4        7.51        9.83     26.73 o 
  -6   6   4     4338.32     4174.43     92.53 o 
  -5   6   4     3374.57     3200.45     92.45 o 
  -4   6   4     9912.51     9892.76    199.78 o 
  -3   6   4     2615.89     2586.05     71.76 o 
  -2   6   4      921.40      842.86     41.38 o 
  -1   6   4     3889.22     3906.57    198.42 o 
   0   6   4       63.36       41.30     13.46 o 
   1   6   4        9.72       19.20      9.77 o 
   2   6   4     1176.50     1299.81     27.59 o 
   3   6   4     3531.60     3691.91     96.02 o 
   4   6   4     2347.80     2401.92     75.44 o 
   5   6   4    11564.11    12022.71    251.17 o 
   6   6   4     2850.79     2929.89     69.88 o 
   7   6   4      915.55      900.48     46.63 o 
   8   6   4      344.48      351.55     71.32 o 
   9   6   4      227.47      247.45     62.18 o 
  10   6   4      339.13      369.41     45.72 o 
  11   6   4      165.58      148.13     40.23 o 
  12   6   4     2439.02     2675.46    115.21 o 
  -9   7   4       11.90       72.62     53.95 o 
  -8   7   4     1048.40     1174.75    132.58 o 
  -7   7   4       23.06       -7.98     27.79 o 
  -6   7   4      152.44      110.78     27.79 o 
  -5   7   4      296.86      290.94     33.66 o 
  -4   7   4     1900.87     1953.47     67.21 o 
  -3   7   4     2626.81     2621.02     75.57 o 
  -2   7   4     1963.86     2054.94     65.84 o 
  -1   7   4     5240.64     5084.85     91.31 o 
   0   7   4      108.97      101.30     16.57 o 
   1   7   4     2450.49     2526.15     44.87 o 
   2   7   4       13.23       20.55     12.61 o 
   3   7   4      312.73      282.44     13.96 o 
   4   7   4     1060.52     1036.65     87.78 o 
   5   7   4    13999.70    14353.48    297.50 o 
   6   7   4     2338.70     2360.92    124.36 o 
   7   7   4     3184.81     3163.38     76.92 o 
   8   7   4      543.14      520.81     41.15 o 
   9   7   4     1533.32     1617.32     60.22 o 
  10   7   4       91.85      108.27     29.60 o 
  11   7   4       12.17       47.71     30.73 o 
  12   7   4       58.12       31.09     65.84 o 
  -8   8   4      257.92      201.11     58.52 o 
  -7   8   4        0.47       24.61     61.26 o 
  -6   8   4     1071.50     1031.66     50.61 o 
  -5   8   4        7.67      -17.30     21.91 o 
  -4   8   4      228.98      221.20     23.99 o 
  -3   8   4     5997.06     5887.76    113.50 o 
  -2   8   4     4314.42     4247.78     73.34 o 
  -1   8   4    10872.56    10415.95    144.36 o 
   0   8   4     1466.97     1468.04     35.98 o 
   1   8   4    10320.01     9778.18    153.92 o 
   2   8   4      516.95      512.86     31.02 o 
   3   8   4     1168.10     1203.63     28.05 o 
   4   8   4        1.43       -0.20     32.00 o 
   5   8   4      830.37      769.38     53.37 o 
   6   8   4      607.81      678.47     78.64 o 
   7   8   4     7447.40     7336.95    272.48 o 
   8   8   4      184.00      153.62     58.52 o 
   9   8   4      340.51      276.14     71.32 o 
  10   8   4      449.83      415.13     80.47 o 
  11   8   4        3.78      -23.77     62.18 o 
  -7   9   4      607.14      700.41     84.12 o 
  -6   9   4     1785.17     1814.12    109.73 o 
  -5   9   4      928.06     1024.10     89.61 o 
  -4   9   4      433.03      429.00     57.15 o 
  -3   9   4       62.30       56.48     23.87 o 
  -2   9   4      146.85      139.00     26.73 o 
  -1   9   4     3653.38     3532.19     75.75 o 
   0   9   4     2530.40     2410.44     72.64 o 
   1   9   4     3548.07     3572.81     90.01 o 
   2   9   4       26.44       32.55     20.47 o 
   3   9   4     2826.40     2768.25     69.01 o 
   4   9   4      535.39      556.47     47.79 o 
   5   9   4      301.12      419.19     46.50 o 
   6   9   4      203.88      171.90     56.69 o 
   7   9   4      775.13      768.08     89.61 o 
   8   9   4     1362.07     1285.61    107.90 o 
   9   9   4     1152.94     1294.76    124.36 o 
  10   9   4     1507.61     1424.60    126.18 o 
  11   9   4       46.10        5.49     62.18 o 
  -6  10   4     2840.88     2732.15    144.47 o 
  -5  10   4     1679.68     1779.38    107.90 o 
  -4  10   4     4840.40     5145.38    346.55 o 
  -3  10   4      225.08      286.97     40.02 o 
  -2  10   4     1491.29     1488.06     64.50 o 
  -1  10   4     1542.31     1461.84     62.23 o 
   0  10   4       49.65       82.29     42.06 o 
   1  10   4     5250.29     5115.50    119.74 o 
   2  10   4      871.15      811.72     42.29 o 
   3  10   4     2357.72     2278.29     64.51 o 
   4  10   4       34.96       27.69     14.72 o 
   5  10   4     1042.85     1079.00     65.84 o 
   6  10   4      245.19      164.59     60.35 o 
   7  10   4      250.18      248.71     67.66 o 
   8  10   4      566.64      638.23     91.44 o 
   9  10   4      757.96      769.90    100.58 o 
  10  10   4      335.72      416.96     89.61 o 
  -5  11   4       36.43        0.00     53.03 o 
  -4  11   4     2322.25     2408.47    128.01 o 
  -3  11   4      572.56      470.94     51.21 o 
  -2  11   4     1268.19     1314.26     65.84 o 
  -1  11   4       33.31       44.12     29.88 o 
   0  11   4        6.71       56.89     31.09 o 
   1  11   4     2344.21     2278.03     74.70 o 
   2  11   4     1113.38     1072.64     50.37 o 
   3  11   4     3634.97     3632.96     91.60 o 
   4  11   4       61.34       45.72     53.03 o 
   5  11   4     4179.87     4319.21    131.73 o 
   6  11   4      501.03      517.54     80.47 o 
   7  11   4      971.30      993.01    106.07 o 
   8  11   4      434.60      384.04     82.29 o 
   9  11   4       21.67      126.18     69.49 o 
  10  11   4      316.69      356.61     82.29 o 
  -3  12   4     1105.03     1075.19     94.18 o 
  -2  12   4     2205.21     2152.45     83.34 o 
  -1  12   4     1161.55     1174.20     63.01 o 
   0  12   4       15.25       19.30     31.19 o 
   1  12   4       23.10       42.35     66.75 o 
   2  12   4      615.26      533.16     40.93 o 
   3  12   4     2204.33     2029.19     65.89 o 
   4  12   4     1740.14     1870.81    122.53 o 
   5  12   4     1050.87     1128.34    104.24 o 
   6  12   4        7.85       31.09     62.18 o 
   7  12   4     2053.42     2013.46    142.64 o 
   8  12   4      109.63      144.47     67.66 o 
   9  12   4      124.60       74.98     69.49 o 
  -2  13   4     1143.51     1305.20     70.40 o 
  -1  13   4     1113.63     1110.31     64.53 o 
   0  13   4     1187.88     1376.38     67.63 o 
   1  13   4      704.70      691.76     50.52 o 
   2  13   4      204.57      229.94     42.98 o 
   3  13   4       55.16       51.21     53.03 o 
   4  13   4      349.58      267.00     67.66 o 
   7  13   4      572.18      594.34    100.58 o 
  -1  14   4       47.82      -27.43     53.03 o 
   0  14   4      514.82      570.15     51.34 o 
   1  14   4      929.85     1116.02     63.92 o 
   2  14   4      587.35      376.72     78.64 o 
   3  14   4      339.89      341.98     74.98 o 
  -3 -13   5      854.70      971.07     76.81 o 
  -2 -13   5      702.99      822.94     74.98 o 
  -6 -12   5      939.15      976.55    115.21 o 
  -5 -12   5      114.82       73.15     42.06 o 
  -4 -12   5       72.08       40.23     40.23 o 
  -3 -12   5      140.35      117.04     45.72 o 
  -2 -12   5      679.92      663.84     65.84 o 
  -1 -12   5     1609.72     1605.64     96.92 o 
   0 -12   5     2303.59     2238.39    113.38 o 
   1 -12   5     1495.13     1424.60     96.92 o 
   2 -12   5      790.29      780.88     84.12 o 
  -7 -11   5      148.37      210.31     74.98 o 
  -6 -11   5     2535.09     2764.82     91.68 o 
  -5 -11   5        0.91      -14.10     29.06 o 
  -4 -11   5     2842.01     2712.04    111.55 o 
  -3 -11   5       65.63       36.58     40.23 o 
  -2 -11   5       94.80      117.04     42.06 o 
  -1 -11   5       34.95       87.78     43.89 o 
   0 -11   5      431.61      440.73     60.35 o 
   1 -11   5     1606.07     1589.18     98.75 o 
   2 -11   5     2507.35     2697.41    131.67 o 
   3 -11   5      728.38      640.06     76.81 o 
   4 -11   5      410.42      480.96     78.64 o 
  -8 -10   5      171.24      213.96     78.64 o 
  -7 -10   5      311.32      310.10     39.03 o 
  -6 -10   5     4575.22     4739.38    246.88 o 
  -5 -10   5     1267.84     1218.59     59.52 o 
  -4 -10   5     3040.03     2829.41     89.62 o 
  -3 -10   5        0.05        7.32     34.75 o 
  -2 -10   5     1028.94      854.03     67.66 o 
  -1 -10   5        1.02       18.29     38.40 o 
   0 -10   5        3.81       31.09     38.40 o 
   1 -10   5      924.43      830.25     73.15 o 
   2 -10   5      115.30       53.03     47.55 o 
   3 -10   5     3383.02     3540.46    153.62 o 
   4 -10   5      181.92      117.04     58.52 o 
   5 -10   5     2506.12     2690.09    142.64 o 
  -9  -9   5      112.37      137.14     37.38 o 
  -8  -9   5       43.54       40.76     31.97 o 
  -7  -9   5       68.36       74.52     32.93 o 
  -6  -9   5      116.19      177.42     34.15 o 
  -5  -9   5      268.50      265.62     36.52 o 
  -4  -9   5     4085.92     3899.46    106.76 o 
  -3  -9   5      532.32      525.00     43.30 o 
  -2  -9   5     1667.97     1713.54     85.95 o 
  -1  -9   5     2278.75     2046.37     95.10 o 
   0  -9   5      504.19      512.05     56.69 o 
   1  -9   5      474.89      544.97     58.52 o 
   2  -9   5       33.12        0.00     40.23 o 
   3  -9   5     1162.71     1294.76     91.44 o 
   4  -9   5     2263.32     2194.50    122.53 o 
   5  -9   5     3837.41     3962.90    166.42 o 
   6  -9   5      411.48      462.67     76.81 o 
   7  -9   5     3154.00     3386.85    166.42 o 
 -10  -8   5      482.50      459.96     50.37 o 
  -9  -8   5       61.36       72.80     34.06 o 
  -8  -8   5      340.28      380.35     43.20 o 
  -7  -8   5       25.36       -3.35     29.06 o 
  -6  -8   5       69.30       99.49     30.11 o 
  -5  -8   5       74.31       68.00     31.09 o 
  -4  -8   5     3834.39     3780.70    102.37 o 
  -3  -8   5       40.85       26.39     26.33 o 
  -2  -8   5     4634.09     4527.09    148.13 o 
  -1  -8   5     2182.73     2132.32     93.27 o 
   0  -8   5     4674.76     4484.10    151.79 o 
   1  -8   5     2166.00     2344.20    158.19 o 
   2  -8   5     1624.51     1535.99     62.71 o 
   3  -8   5      559.53      583.38     45.26 o 
   4  -8   5      128.22      122.18     34.25 o 
   5  -8   5     3586.28     3657.34    194.76 o 
   6  -8   5      891.70      829.28     60.74 o 
   7  -8   5     2212.72     2172.58     91.81 o 
   8  -8   5        8.00      -37.09     42.98 o 
 -10  -7   5      135.38      173.84     49.38 o 
  -9  -7   5      584.12      591.33     50.06 o 
  -8  -7   5     2493.21     2522.38     95.10 o 
  -7  -7   5        3.22        8.88     29.35 o 
  -6  -7   5     2587.11     2558.63     82.06 o 
  -5  -7   5      480.66      435.04     37.88 o 
  -4  -7   5      979.85      921.67     49.04 o 
  -3  -7   5       28.42       68.19     26.33 o 
  -2  -7   5     3977.10     3661.32     95.72 o 
  -1  -7   5       54.98       60.09     22.38 o 
   0  -7   5     5026.65     4882.44    109.89 o 
   1  -7   5     7069.36     6974.46    246.88 o 
   2  -7   5     3704.09     3706.72     96.33 o 
   3  -7   5      265.84      281.36     34.25 o 
   4  -7   5     1000.56     1001.67     55.56 o 
   5  -7   5      281.28      321.07     41.32 o 
   6  -7   5      109.58       90.76     34.84 o 
   7  -7   5     5016.91     5043.59    137.71 o 
   8  -7   5      223.98      247.43     46.55 o 
   9  -7   5     1369.79     1369.10     88.69 o 
 -10  -6   5       19.28       53.03     43.89 o 
  -9  -6   5     3274.63     3021.10    122.53 o 
  -8  -6   5      965.18     1011.30     71.32 o 
  -7  -6   5      344.00      336.89     38.90 o 
  -6  -6   5     6604.06     6292.76    147.20 o 
  -5  -6   5     1784.79     1698.91     62.21 o 
  -4  -6   5     7636.97     7521.58    163.35 o 
  -3  -6   5       12.19       14.27     16.13 o 
  -2  -6   5       11.22        0.53     15.96 o 
  -1  -6   5      403.07      395.88     25.42 o 
   0  -6   5     8862.29     9008.49    176.51 o 
   1  -6   5     1624.22     1688.10     55.60 o 
   2  -6   5     4723.28     4780.43    111.19 o 
   3  -6   5     3689.21     3735.21    240.48 o 
   4  -6   5     2215.12     2261.30     75.00 o 
   5  -6   5      305.63      297.47     38.13 o 
   6  -6   5       88.76       67.66     34.91 o 
   7  -6   5     1016.91     1089.95     63.92 o 
   8  -6   5      499.98      477.37     50.38 o 
   9  -6   5     1232.27     1464.50     77.56 o 
 -10  -5   5       82.48       82.29     47.55 o 
  -9  -5   5      398.74      371.24     54.86 o 
  -8  -5   5      318.31      290.77     49.38 o 
  -7  -5   5     1723.11     1715.37     85.95 o 
  -6  -5   5     2809.99     2754.10    104.24 o 
  -5  -5   5      631.72      607.15     49.38 o 
  -4  -5   5    10800.56    10863.47    174.54 o 
  -3  -5   5      698.62      666.10     25.39 o 
  -2  -5   5     2884.19     2971.76     81.03 o 
  -1  -5   5     1551.67     1508.33     41.12 o 
   0  -5   5     4411.89     4253.25    215.79 o 
   1  -5   5     1008.30      861.64     40.72 o 
   2  -5   5     7846.51     8062.52    186.53 o 
   3  -5   5     3759.08     3657.59     91.81 o 
   4  -5   5    10899.60    11022.98    263.34 o 
   5  -5   5     6167.60     6137.24    142.89 o 
   6  -5   5      740.79      764.95     51.72 o 
   7  -5   5     1642.76     1639.94     96.01 o 
   8  -5   5       16.73      -10.34     31.66 o 
   9  -5   5      814.49      897.78     83.21 o 
  10  -5   5      306.42      261.51     71.32 o 
 -11  -4   5     1859.71     1927.50    113.38 o 
 -10  -4   5      185.17      104.24     47.55 o 
  -9  -4   5      404.64      455.36     58.52 o 
  -8  -4   5       25.06       10.97     34.75 o 
  -7  -4   5     1574.35     1355.10     74.98 o 
  -6  -4   5     2635.43     2567.57    102.41 o 
  -5  -4   5      248.14      285.30     35.66 o 
  -4  -4   5    13046.54    13285.77    306.88 o 
  -3  -4   5     2445.84     2623.83     47.40 o 
  -2  -4   5    12038.54    11899.12    159.33 o 
  -1  -4   5      139.67      144.02     17.10 o 
   0  -4   5      672.94      590.34     43.89 o 
   1  -4   5       13.45       29.01     18.72 o 
   2  -4   5    18577.64    18499.58    334.27 o 
   3  -4   5        4.84       15.49     32.00 o 
   4  -4   5     2602.18     2521.15     73.67 o 
   5  -4   5     2053.65     1957.56     67.88 o 
   6  -4   5     5759.04     5724.48    272.48 o 
   7  -4   5     2872.01     2934.28     90.52 o 
   8  -4   5        2.18       37.81     39.32 o 
   9  -4   5       99.70      117.94     39.42 o 
  10  -4   5      225.84      288.94     62.18 o 
 -11  -3   5     1533.39     1755.60    107.90 o 
 -10  -3   5      887.05      773.56     76.81 o 
  -9  -3   5     3148.24     3037.56    129.84 o 
  -8  -3   5     1670.84     1477.63     85.95 o 
  -7  -3   5      111.17      181.05     40.23 o 
  -6  -3   5     1445.60     1420.90    113.38 o 
  -5  -3   5     4303.14     4232.52     94.99 o 
  -4  -3   5     2803.13     2618.07    132.58 o 
  -3  -3   5     1910.24     1944.93     43.26 o 
  -2  -3   5    25212.74    25413.35    361.09 o 
  -1  -3   5     3469.86     3386.66     61.77 o 
   0  -3   5    11756.60    12048.55    185.49 o 
   1  -3   5      414.65      470.67     27.78 o 
   2  -3   5      468.19      437.54     21.46 o 
   3  -3   5     1190.43     1201.75    106.98 o 
   4  -3   5     2047.55     1977.58     61.41 o 
   5  -3   5     2418.09     2396.02     71.12 o 
   6  -3   5      194.97      181.85     30.37 o 
   7  -3   5     8327.72     8650.33    186.85 o 
   8  -3   5       62.93        6.49     43.89 o 
   9  -3   5     1569.51     1593.07    121.61 o 
  10  -3   5       80.16       49.38     49.38 o 
 -11  -2   5      826.11      793.68     85.95 o 
 -10  -2   5     2137.72     2031.74    113.38 o 
  -9  -2   5     6660.56     6665.80    219.45 o 
  -8  -2   5     1366.67     1380.71     84.12 o 
  -7  -2   5     4204.53     4120.46    102.16 o 
  -6  -2   5     1126.97     1048.18     45.89 o 
  -5  -2   5      726.25      810.27     40.02 o 
  -4  -2   5      420.03      332.66     26.49 o 
  -3  -2   5     2566.80     2372.81     59.48 o 
  -2  -2   5     4593.92     4489.06     75.31 o 
  -1  -2   5        0.03      -12.90     12.90 o 
   0  -2   5    21363.48    21552.50    324.85 o 
   1  -2   5        2.25       -2.12     16.13 o 
   2  -2   5     1837.00     1824.96     55.14 o 
   3  -2   5       28.91       28.63     18.72 o 
   4  -2   5      107.25      130.39     24.57 o 
   5  -2   5       82.47      107.83     24.47 o 
   6  -2   5     1086.10     1163.45     52.97 o 
   7  -2   5     5091.98     4994.33    121.55 o 
   8  -2   5      575.81      574.52    101.50 o 
   9  -2   5     7574.13     7476.54    172.60 o 
  10  -2   5      287.20      318.20     62.18 o 
  11  -2   5     1891.07     2296.91    131.67 o 
 -11  -1   5       15.36      -45.72     47.55 o 
 -10  -1   5       20.04       18.29     47.55 o 
  -9  -1   5     3123.53     2964.41    129.84 o 
  -8  -1   5     1892.66     1892.76     98.75 o 
  -7  -1   5    13726.24    13645.30    263.13 o 
  -6  -1   5     1487.05     1551.17     66.75 o 
  -5  -1   5     1818.38     1770.60     55.60 o 
  -4  -1   5      562.97      572.95     32.92 o 
  -3  -1   5      388.41      350.00     25.19 o 
  -2  -1   5     1911.58     1817.76     48.48 o 
  -1  -1   5        0.08        7.03     15.88 o 
   0  -1   5    17087.67    17602.89    259.52 o 
   1  -1   5     1240.17     1284.70     29.85 o 
   2  -1   5    32259.21    31750.17    546.99 o 
   3  -1   5     8146.20     8442.56    160.99 o 
   4  -1   5     6067.49     6105.46    309.97 o 
   5  -1   5      226.52      305.34     40.23 o 
   6  -1   5       80.60       57.46     24.47 o 
   7  -1   5      105.63       82.90     27.06 o 
   8  -1   5     1213.39     1228.58     57.53 o 
   9  -1   5     7828.38     7229.05    235.91 o 
  10  -1   5      872.12      844.88     84.12 o 
  11  -1   5     1961.42     1794.01    115.21 o 
 -10   0   5      187.47      243.22     56.69 o 
  -9   0   5      211.39      202.99     51.21 o 
  -8   0   5      115.54      132.64     31.03 o 
  -7   0   5     6828.36     6488.69    144.18 o 
  -6   0   5     3015.70     2860.59     78.23 o 
  -5   0   5     4845.59     4879.27    109.26 o 
  -4   0   5     9829.67     9915.05    188.80 o 
  -3   0   5      196.20      189.50     29.26 o 
  -2   0   5      577.54      547.23     41.15 o 
  -1   0   5     3799.28     3979.30     82.11 o 
   0   0   5      185.01      162.49     12.80 o 
   1   0   5     1815.00     1899.35     46.55 o 
   2   0   5    44981.11    45931.64    687.77 o 
   3   0   5     4062.33     4407.66     62.41 o 
   4   0   5    13690.33    14410.90    260.56 o 
   5   0   5     4772.05     5072.25    108.60 o 
   6   0   5     2693.31     2509.84     94.18 o 
   7   0   5        1.22      -20.12     21.98 o 
   8   0   5     1125.75     1100.43     85.04 o 
   9   0   5      753.49      709.56     69.49 o 
  10   0   5       20.96       42.06     45.72 o 
  11   0   5     3018.26     3161.91    146.30 o 
 -10   1   5        5.57      -18.29     45.72 o 
  -9   1   5      448.35      534.00     69.49 o 
  -8   1   5      175.16      191.40     60.35 o 
  -7   1   5     1156.08     1221.37     55.56 o 
  -6   1   5     4373.18     4256.33    104.09 o 
  -5   1   5    12482.37    11894.42    296.26 o 
  -4   1   5     4287.58     3940.78     91.16 o 
  -3   1   5     4789.88     4687.03    126.18 o 
  -2   1   5    11504.42    10912.21    200.43 o 
  -1   1   5     3871.06     3834.89    113.38 o 
   0   1   5      582.25      592.67     22.17 o 
   1   1   5     1095.47     1034.76     28.81 o 
   2   1   5     3714.25     3813.02     62.56 o 
   3   1   5     6091.32     6268.79     83.88 o 
   4   1   5    31224.77    32224.18    393.62 o 
   5   1   5      500.99      517.57     29.66 o 
   6   1   5     4058.37     4042.58     91.78 o 
   7   1   5       51.70       44.46     22.60 o 
   8   1   5       78.76       34.75     32.92 o 
   9   1   5      672.18      636.41     64.01 o 
  10   1   5      424.99      345.63     58.52 o 
  11   1   5     1125.20     1261.84     93.27 o 
 -10   2   5      188.81      135.33     56.69 o 
  -9   2   5      567.86      608.97     71.32 o 
  -8   2   5      963.97      918.60     56.85 o 
  -7   2   5       18.99       -7.63     26.49 o 
  -6   2   5     1952.83     1837.34     64.00 o 
  -5   2   5      883.57      934.10     45.78 o 
  -4   2   5     6406.63     6383.42    355.69 o 
  -3   2   5    11711.91    11207.01    393.18 o 
  -2   2   5     7107.09     6633.98    129.95 o 
  -1   2   5     4052.83     4138.69     70.03 o 
   0   2   5     4517.77     4596.32     73.55 o 
   1   2   5     5410.84     5471.21     83.76 o 
   2   2   5      342.59      352.50     14.72 o 
   3   2   5     1271.59     1267.24     33.79 o 
   4   2   5     8415.02     8290.30    107.87 o 
   5   2   5     2301.83     2211.93     51.75 o 
   6   2   5    11582.14    11704.44    274.24 o 
   7   2   5      871.17      875.48     40.02 o 
   8   2   5     1879.97     1830.58     87.78 o 
   9   2   5     1074.75      971.07     71.32 o 
  10   2   5      770.14      744.30     69.49 o 
  11   2   5       14.57       95.10     51.21 o 
  12   2   5        1.72      -47.55     47.55 o 
 -10   3   5     1280.85     1334.99    104.24 o 
  -9   3   5     2310.52     2419.54    100.46 o 
  -8   3   5      155.98      138.81     57.61 o 
  -7   3   5     3667.38     3491.49     99.55 o 
  -6   3   5      229.66      236.86     32.33 o 
  -5   3   5     2418.98     2442.87     73.05 o 
  -4   3   5     1067.86     1086.80     45.26 o 
  -3   3   5      565.97      551.47     33.55 o 
  -2   3   5    16653.81    16680.92    427.01 o 
  -1   3   5     1896.38     1846.02     40.46 o 
   0   3   5    10635.91    10337.42    181.78 o 
   1   3   5      461.44      476.40     24.36 o 
   2   3   5      693.14      719.73     15.76 o 
   3   3   5      882.98      840.26     19.25 o 
   4   3   5     4449.04     4705.71     70.21 o 
   5   3   5     1563.05     1562.79     26.97 o 
   6   3   5    15089.57    14936.31    218.18 o 
   7   3   5       35.97       25.60     29.26 o 
   8   3   5     8628.55     8196.46    234.08 o 
   9   3   5     1715.66     1697.08     85.95 o 
  10   3   5      276.35      296.26     51.21 o 
  11   3   5      139.60      164.59     49.38 o 
  12   3   5       55.99       -5.49     45.72 o 
 -10   4   5       13.97       96.92     60.35 o 
  -9   4   5     2184.51     2266.79     75.63 o 
  -8   4   5       38.72       50.22     33.55 o 
  -7   4   5     3658.74     3614.81    103.45 o 
  -6   4   5      854.34      887.81     53.65 o 
  -5   4   5      787.15      738.32     48.46 o 
  -4   4   5        2.51       42.74     22.60 o 
  -3   4   5        0.29        1.83     20.69 o 
  -2   4   5    24193.13    23739.46    418.97 o 
  -1   4   5     7248.37     7179.53    232.25 o 
   0   4   5    27512.68    27958.17    392.77 o 
   1   4   5     4582.63     4716.31     73.18 o 
   2   4   5    27511.52    28347.56    312.11 o 
   3   4   5        4.28       12.40      8.54 o 
   4   4   5      978.95     1026.96     23.11 o 
   5   4   5     1736.04     1768.74     39.90 o 
   6   4   5      608.87      703.52     38.23 o 
   7   4   5     3777.89     3644.70    117.04 o 
   8   4   5     2667.51     2669.98    100.58 o 
   9   4   5     1740.88     1605.64     80.47 o 
  10   4   5      206.77      151.79     43.89 o 
  11   4   5     1353.97     1296.58     85.95 o 
  12   4   5        4.39      -20.12     43.89 o 
  -9   5   5     4046.69     4223.88    104.17 o 
  -8   5   5        8.12        2.76     28.47 o 
  -7   5   5     5246.21     5211.79    134.48 o 
  -6   5   5     1371.54     1368.33     61.41 o 
  -5   5   5     8126.99     7590.76    265.17 o 
  -4   5   5      897.54      879.54     47.08 o 
  -3   5   5     1208.44     1230.58     47.85 o 
  -2   5   5      335.02      274.51     25.86 o 
  -1   5   5      199.92      216.61     23.77 o 
   0   5   5    12244.82    12364.01    181.60 o 
   1   5   5     8016.04     8096.20    119.65 o 
   2   5   5     7427.26     7768.25    106.01 o 
   3   5   5      328.86      334.44     13.69 o 
   4   5   5     4468.66     4525.12     65.33 o 
   5   5   5      199.87      211.55     13.31 o 
   6   5   5      165.94      173.34     16.89 o 
   7   5   5      258.32      239.57     31.09 o 
   8   5   5      672.61      718.70     51.21 o 
   9   5   5     1948.79     2022.60     85.95 o 
  10   5   5     2311.00     2198.16     96.92 o 
  11   5   5     1756.53     1759.26     93.27 o 
  12   5   5       17.54      -23.77     40.23 o 
  -9   6   5       82.06      100.23     32.33 o 
  -8   6   5       69.84      120.64     30.92 o 
  -7   6   5     5690.32     5570.58    116.82 o 
  -6   6   5       33.06       -2.99     31.66 o 
  -5   6   5     3492.75     3656.30    100.16 o 
  -4   6   5      200.24      216.70     32.96 o 
  -3   6   5     5730.84     5610.00    124.78 o 
  -2   6   5      141.61      140.93     24.57 o 
  -1   6   5       77.48       45.60     19.27 o 
   0   6   5     2687.76     2859.92     54.84 o 
   1   6   5       37.58       31.27     10.27 o 
   2   6   5     9491.56     9542.68    168.91 o 
   3   6   5      198.89      199.88     10.80 o 
   4   6   5     7225.93     7198.13    161.63 o 
   5   6   5     2844.57     2963.88     87.22 o 
   6   6   5     2334.91     2492.52     54.88 o 
   7   6   5      892.10      911.48     75.89 o 
   8   6   5     2152.98     2196.77     99.67 o 
   9   6   5       38.37       53.31     26.00 o 
  10   6   5      697.40      666.96     47.91 o 
  11   6   5     1447.91     1511.78     68.93 o 
  12   6   5      636.82      627.25     54.28 o 
  -9   7   5      808.78      892.54     66.59 o 
  -8   7   5      212.50      236.16     35.12 o 
  -7   7   5       59.39       70.18     30.25 o 
  -6   7   5        6.22       -9.04     25.84 o 
  -5   7   5     4904.25     4873.43    190.19 o 
  -4   7   5       47.86       51.21     27.16 o 
  -3   7   5     3329.88     3362.53     89.23 o 
  -2   7   5     3265.86     3376.61     85.32 o 
  -1   7   5      237.72      204.66     25.19 o 
   0   7   5     2013.86     2033.20     47.09 o 
   1   7   5       37.14       35.76     11.27 o 
   2   7   5     1539.47     1553.97     36.04 o 
   3   7   5      981.90     1032.88     47.14 o 
   4   7   5     9240.52     9439.43    205.57 o 
   5   7   5      137.24      137.44     32.33 o 
   6   7   5    11340.06    11519.13    468.16 o 
   7   7   5      843.26      844.27     34.80 o 
   8   7   5     2551.07     2619.39     72.22 o 
   9   7   5      313.65      335.46     32.37 o 
  10   7   5       70.99       74.91     29.09 o 
  11   7   5      647.44      698.58     96.92 o 
  12   7   5      873.75      921.69    111.55 o 
  -8   8   5      278.65      255.14     45.89 o 
  -7   8   5      225.09      162.60     46.16 o 
  -6   8   5      183.45      100.74     29.86 o 
  -5   8   5     2330.76     2360.47     68.96 o 
  -4   8   5       23.74       -3.87     27.78 o 
  -3   8   5     1759.21     1634.03     62.03 o 
  -2   8   5      896.02      873.72     38.32 o 
  -1   8   5     2284.68     2216.97     58.07 o 
   0   8   5     3007.43     3022.48     62.94 o 
   1   8   5      340.15      350.35     29.39 o 
   2   8   5     1982.67     1935.61     56.11 o 
   3   8   5       32.96       33.30     11.23 o 
   4   8   5     2961.70     2997.13    208.48 o 
   5   8   5      150.10      126.88     46.63 o 
   6   8   5     2826.47     2931.10     96.34 o 
   7   8   5      457.06      480.96     76.81 o 
   8   8   5     2383.34     2269.48    138.99 o 
   9   8   5       63.30       38.40     58.52 o 
  10   8   5      631.96      610.80     93.27 o 
  11   8   5      196.28      118.87     67.66 o 
  -7   9   5      787.22      859.51     89.61 o 
  -6   9   5      238.05      252.89     43.91 o 
  -5   9   5       94.79       86.98     27.41 o 
  -4   9   5      268.09      268.36     31.64 o 
  -3   9   5     2541.77     2589.93     77.06 o 
  -2   9   5      216.12      211.14     26.93 o 
  -1   9   5     1723.88     1669.05     50.43 o 
   0   9   5     7445.44     7016.80    122.15 o 
   1   9   5      909.22      805.07     38.46 o 
   2   9   5     4089.36     3997.24     94.47 o 
   3   9   5     1056.62     1034.93     39.29 o 
   4   9   5      155.31      184.93     36.43 o 
   5   9   5      309.74      253.25     40.35 o 
   6   9   5     3683.19     3662.07    114.31 o 
   7   9   5      349.84      360.26     73.15 o 
   8   9   5     1394.58     1463.00    113.38 o 
   9   9   5      174.65      171.90     71.32 o 
  10   9   5      381.13      568.74     89.61 o 
  11   9   5      230.42      160.93     73.15 o 
  -6  10   5       99.98      107.90     58.52 o 
  -5  10   5     2092.88     2084.78    120.70 o 
  -4  10   5       20.49        6.51     30.95 o 
  -3  10   5       80.06       99.35     43.68 o 
  -2  10   5       48.61       92.12     24.97 o 
  -1  10   5     1717.69     1597.91     51.20 o 
   0  10   5     1258.06     1214.74     54.40 o 
   1  10   5     1689.22     1664.54     60.20 o 
   2  10   5     4412.47     4294.47    102.82 o 
   3  10   5      848.38      773.67     73.15 o 
   4  10   5     1503.13     1567.24    102.41 o 
   5  10   5      117.78      133.56     37.74 o 
   6  10   5     1479.06     1470.40    119.78 o 
   7  10   5       29.93       27.43     58.52 o 
   8  10   5     1723.83     1783.03    131.67 o 
   9  10   5       16.06       31.09     62.18 o 
  10  10   5     2236.55     2189.02    151.79 o 
  -5  11   5     2664.17     2997.32    146.30 o 
  -4  11   5        6.15      -20.12     42.06 o 
  -3  11   5      770.52      804.55    142.64 o 
  -2  11   5      932.39      996.01     56.24 o 
  -1  11   5      247.82      275.61     38.40 o 
   0  11   5     1594.24     1457.87     74.06 o 
   1  11   5      814.14      752.70     94.18 o 
   2  11   5     3836.28     3729.50     95.33 o 
   3  11   5     1572.43     1582.37     92.35 o 
   4  11   5     4426.40     4469.47    179.22 o 
   5  11   5       43.26       59.45     36.84 o 
   6  11   5      911.73      882.87     67.21 o 
   7  11   5        8.98      -12.80     56.69 o 
   8  11   5     1065.85     1035.07    111.55 o 
   9  11   5      102.03      190.19     74.98 o 
  10  11   5      387.04      374.89     87.78 o 
  -3  12   5     2616.61     2722.11    145.39 o 
  -2  12   5      479.27      473.87     47.79 o 
  -1  12   5      644.65      685.58     86.87 o 
   0  12   5        0.59      -37.49     37.49 o 
   1  12   5     1436.49     1417.02     61.95 o 
   2  12   5      302.21      274.88     33.48 o 
   3  12   5      830.40      857.96     66.75 o 
   4  12   5     1669.07     1742.80    113.38 o 
   5  12   5     1329.69     1569.07    113.38 o 
   6  12   5     2145.56     2062.83    140.81 o 
   7  12   5        5.71      -53.03     53.03 o 
   8  12   5      118.24      137.16     67.66 o 
   9  12   5       24.33        7.32     62.18 o 
  -2  13   5       18.87        9.51     35.54 o 
  -1  13   5     3878.61     3794.68    112.48 o 
   0  13   5        0.16      -12.80     44.80 o 
   1  13   5      494.29      500.27     45.61 o 
   2  13   5       48.83       10.26     27.69 o 
   3  13   5      261.31      261.51     69.49 o 
   4  13   5      262.79      137.16     67.66 o 
   5  13   5      143.80      100.58     60.35 o 
   7  13   5       30.14        9.14     58.52 o 
  -1  14   5     1465.78     1669.65    118.87 o 
   0  14   5      225.56      244.44     39.98 o 
   1  14   5      485.75      591.95     49.39 o 
   2  14   5        1.35      -54.86     54.86 o 
   3  14   5       51.91       89.61     60.35 o 
  -5 -12   6      684.03      773.56     67.66 o 
  -4 -12   6       54.87       71.32     43.89 o 
  -3 -12   6      686.30      773.56     71.32 o 
  -2 -12   6       18.12       34.75     43.89 o 
  -1 -12   6     2879.16     2803.48    128.01 o 
   0 -12   6      429.98      524.85     71.32 o 
   1 -12   6     2455.89     2446.87    128.01 o 
  -7 -11   6     2206.98     2346.29    155.44 o 
  -6 -11   6       85.64      108.24     34.58 o 
  -5 -11   6     1101.73     1286.46     65.62 o 
  -4 -11   6        0.56       -7.32     40.23 o 
  -3 -11   6       11.96      -14.63     38.40 o 
  -2 -11   6      215.79      149.96     45.72 o 
  -1 -11   6     2296.70     2090.26    106.07 o 
   0 -11   6        2.28        1.83     43.89 o 
   1 -11   6     1392.75     1203.32     89.61 o 
   2 -11   6      160.06      118.87     54.86 o 
   3 -11   6      563.81      526.68     76.81 o 
  -8 -10   6      539.89      651.48     96.92 o 
  -7 -10   6      358.33      381.39     43.97 o 
  -6 -10   6      201.73      228.05     39.24 o 
  -5 -10   6     2586.78     2653.19     88.92 o 
  -4 -10   6      275.42      302.97     40.60 o 
  -3 -10   6     1290.11     1206.98     78.64 o 
  -2 -10   6      632.74      636.41     62.18 o 
  -1 -10   6        6.21      -29.26     38.40 o 
   0 -10   6      193.85      204.82     49.38 o 
   1 -10   6     2998.63     2829.08    126.18 o 
   2 -10   6      712.52      788.19     78.64 o 
   3 -10   6      384.02      354.78     65.84 o 
   4 -10   6      600.46      837.57     87.78 o 
   5 -10   6        7.22       53.03     58.52 o 
  -9  -9   6        1.80      -35.66     35.66 o 
  -8  -9   6      541.11      475.87     64.01 o 
  -7  -9   6      284.02      263.16     38.77 o 
  -6  -9   6      330.74      349.01     42.94 o 
  -5  -9   6     1084.31     1187.20     58.78 o 
  -4  -9   6      317.00      283.99     37.55 o 
  -3  -9   6     1442.87     1393.56     66.75 o 
  -2  -9   6      440.74      448.04     54.86 o 
  -1  -9   6      616.66      590.69     60.35 o 
   0  -9   6      720.67      716.87     65.84 o 
   1  -9   6      994.23      848.54     73.15 o 
   2  -9   6      289.66      281.63     54.86 o 
   3  -9   6     1736.97     1865.33    104.24 o 
   4  -9   6     3077.82     3156.43    148.13 o 
   5  -9   6      239.58      246.88     64.01 o 
   6  -9   6     2057.64     2212.79    131.67 o 
  -9  -8   6        4.69       22.26     34.33 o 
  -8  -8   6      916.17      918.59     60.22 o 
  -7  -8   6      436.42      471.71     44.28 o 
  -6  -8   6      685.49      746.75     52.08 o 
  -5  -8   6     2645.11     2760.74     87.38 o 
  -4  -8   6      650.20      666.16     62.18 o 
  -3  -8   6     8428.94     8053.44    178.56 o 
  -2  -8   6        5.54        5.58     25.37 o 
  -1  -8   6     4673.65     4648.69    155.44 o 
   0  -8   6      224.06      228.59     45.72 o 
   1  -8   6      480.53      512.05     58.52 o 
   2  -8   6      365.36      380.90     39.42 o 
   3  -8   6     1931.46     1824.81     71.12 o 
   4  -8   6      151.42      153.85    106.98 o 
   5  -8   6     1583.62     1637.87     75.00 o 
   6  -8   6     3281.82     3571.96    112.50 o 
   7  -8   6      764.71      865.91     65.95 o 
   8  -8   6     2024.07     2150.47    109.73 o 
 -10  -7   6     1688.68     1801.29     83.19 o 
  -9  -7   6      732.87      680.25     63.09 o 
  -8  -7   6     1372.61     1256.16     83.21 o 
  -7  -7   6      656.89      620.56     48.67 o 
  -6  -7   6        1.48       -3.97     25.37 o 
  -5  -7   6      699.65      763.67     59.43 o 
  -4  -7   6     3668.60     3727.32    123.44 o 
  -3  -7   6     1927.30     1973.22     67.23 o 
  -2  -7   6      331.31      283.59     32.05 o 
  -1  -7   6     6261.27     5915.29    257.85 o 
   0  -7   6       75.54       60.35     23.28 o 
   1  -7   6     7351.21     7338.28    156.45 o 
   2  -7   6      102.65      108.37     54.86 o 
   3  -7   6      756.11      702.94     47.85 o 
   4  -7   6     1369.25     1474.34    161.84 o 
   5  -7   6      254.20      181.74     39.32 o 
   6  -7   6     2065.84     2106.11     93.27 o 
   7  -7   6      462.49      628.22     55.56 o 
   8  -7   6     2942.52     2939.39    174.65 o 
   9  -7   6       85.34       45.00     41.32 o 
 -10  -6   6     1008.54      967.41     78.64 o 
  -9  -6   6      475.41      418.78     58.52 o 
  -8  -6   6     2147.38     2126.84    102.41 o 
  -7  -6   6      325.16      258.61     56.69 o 
  -6  -6   6     2838.80     2712.50     83.91 o 
  -5  -6   6      758.73      670.10     45.72 o 
  -4  -6   6       93.12       69.23     26.33 o 
  -3  -6   6      623.63      606.06     43.28 o 
  -2  -6   6       78.13      114.03     19.71 o 
  -1  -6   6     1751.75     1673.18     46.52 o 
   0  -6   6     1554.65     1503.66     53.02 o 
   1  -6   6     6165.42     6032.14    131.25 o 
   2  -6   6     1210.27     1107.73     51.72 o 
   3  -6   6     4848.69     4943.03    119.61 o 
   4  -6   6       36.00       39.18     47.55 o 
   5  -6   6     1640.93     1642.34     67.81 o 
   6  -6   6     1531.01     1580.80    131.67 o 
   7  -6   6     1363.18     1378.10     67.88 o 
   8  -6   6     4359.28     4559.50    172.82 o 
   9  -6   6      786.81      767.76     63.32 o 
 -10  -5   6      292.48      268.83     54.86 o 
  -9  -5   6       25.55      -23.77     40.23 o 
  -8  -5   6      410.27      431.59     54.86 o 
  -7  -5   6      280.21      272.48     47.55 o 
  -6  -5   6     2454.42     2366.40     98.75 o 
  -5  -5   6     1812.66     1819.61     82.29 o 
  -4  -5   6     1721.34     1729.12     47.46 o 
  -3  -5   6      213.98      198.97     20.85 o 
  -2  -5   6       95.47       97.68     33.37 o 
  -1  -5   6      410.30      382.09     24.10 o 
   0  -5   6     1116.81     1055.17     49.38 o 
   1  -5   6    11264.88    11006.47    211.42 o 
   2  -5   6     3468.18     3331.75    119.78 o 
   3  -5   6    13616.84    13702.23    341.98 o 
   4  -5   6     3076.18     3060.71    159.10 o 
   5  -5   6     6512.39     6244.04    176.47 o 
   6  -5   6       87.46      157.58     34.25 o 
   7  -5   6      652.15      637.58     73.15 o 
   8  -5   6      143.87      133.74     39.30 o 
   9  -5   6      361.86      454.38     52.36 o 
  10  -5   6     1098.05     1142.97    104.24 o 
 -10  -4   6       36.28      -31.09     43.89 o 
  -9  -4   6      222.71      151.79     49.38 o 
  -8  -4   6        1.01       56.69     42.06 o 
  -7  -4   6      660.96      678.47     60.35 o 
  -6  -4   6      948.29      978.38     67.66 o 
  -5  -4   6     6353.81     5727.73    121.53 o 
  -4  -4   6     1404.73     1280.27     52.12 o 
  -3  -4   6    13871.75    13994.10    217.92 o 
  -2  -4   6      479.78      410.80     23.47 o 
  -1  -4   6        0.61        1.12     14.05 o 
   0  -4   6       65.47       46.60     20.01 o 
   1  -4   6     1481.05     1529.45     50.38 o 
   2  -4   6     2447.90     2626.05     70.47 o 
   3  -4   6    11414.68    11250.70    218.54 o 
   4  -4   6      360.42      371.32     34.91 o 
   5  -4   6     5479.32     5415.71    127.37 o 
   6  -4   6      285.55      273.64     36.84 o 
   7  -4   6      365.40      333.15     40.72 o 
   8  -4   6      319.73      275.26     40.72 o 
   9  -4   6      457.90      531.34     73.15 o 
  10  -4   6      268.33      356.61     67.66 o 
 -10  -3   6      967.72      996.67     85.95 o 
  -9  -3   6       44.68       42.06     42.06 o 
  -8  -3   6      563.87      523.02     58.52 o 
  -7  -3   6       17.05       40.23     36.58 o 
  -6  -3   6      102.01      107.90     24.47 o 
  -5  -3   6     5755.97     5389.29    115.73 o 
  -4  -3   6     8206.83     8253.85    162.28 o 
  -3  -3   6    21728.23    22195.33    939.06 o 
  -2  -3   6     2112.09     1933.11     53.02 o 
  -1  -3   6    10441.44    10181.33    160.27 o 
   0  -3   6      313.92      261.20     18.95 o 
   1  -3   6      324.99      321.31     46.63 o 
   2  -3   6       19.98       11.63     13.95 o 
   3  -3   6     3503.10     3597.34     73.75 o 
   4  -3   6     2287.71     2077.88     64.62 o 
   5  -3   6    13291.03    13144.82    254.10 o 
   6  -3   6     4938.73     4736.60    223.11 o 
   7  -3   6     2883.66     2864.92     89.23 o 
   8  -3   6      841.74      868.97     55.60 o 
   9  -3   6      179.57      189.99     46.63 o 
  10  -3   6       24.34       91.44     51.21 o 
 -10  -2   6     2904.57     2931.49    137.16 o 
  -9  -2   6      185.22      181.05     51.21 o 
  -8  -2   6     1310.67     1388.02     85.95 o 
  -7  -2   6      193.50      151.79     42.06 o 
  -6  -2   6       40.09       44.14     44.80 o 
  -5  -2   6      119.04       96.91     22.60 o 
  -4  -2   6      929.89      931.12     39.30 o 
  -3  -2   6    11669.74    11548.63    214.66 o 
  -2  -2   6     8209.91     8114.25    155.17 o 
  -1  -2   6    13089.75    13086.72    434.33 o 
   0  -2   6     8880.92     9018.51    154.52 o 
   1  -2   6      363.26      344.00     30.17 o 
   2  -2   6       16.84       35.66     28.35 o 
   3  -2   6      808.33      831.40     52.43 o 
   4  -2   6        2.31      -20.69     20.69 o 
   5  -2   6    10220.31     9880.23    196.55 o 
   6  -2   6     2272.92     2362.05     72.41 o 
   7  -2   6     4461.45     4259.53    109.89 o 
   8  -2   6     5210.00     5464.61    134.48 o 
   9  -2   6      870.27      746.13     76.81 o 
  10  -2   6      403.98      391.35     67.66 o 
  11  -2   6      185.89      217.62     64.01 o 
 -10  -1   6     2991.25     3044.87    142.64 o 
  -9  -1   6       82.51      148.13     49.38 o 
  -8  -1   6     5279.78     5341.78    184.70 o 
  -7  -1   6       48.16       35.73     34.75 o 
  -6  -1   6      660.58      617.04     40.09 o 
  -5  -1   6       19.22        1.16     21.95 o 
  -4  -1   6        0.40      -19.13     22.86 o 
  -3  -1   6     3926.31     3937.27    103.32 o 
  -2  -1   6    12763.55    13082.89    336.49 o 
  -1  -1   6    16791.46    16913.69    300.00 o 
   0  -1   6     1441.45     1488.09     38.67 o 
   1  -1   6    12129.73    11514.47    209.49 o 
   2  -1   6      953.93     1021.44     38.73 o 
   3  -1   6     2313.91     2547.98     65.95 o 
   4  -1   6     2883.44     2712.27    104.24 o 
   5  -1   6        5.36       39.34     31.09 o 
   6  -1   6      364.13      343.06     31.66 o 
   7  -1   6     6827.93     6692.91    147.40 o 
   8  -1   6     3196.48     3086.14     89.20 o 
   9  -1   6     1794.56     1786.69    104.24 o 
  10  -1   6     2736.37     2679.12    131.67 o 
  11  -1   6      948.06      852.20     89.61 o 
 -10   0   6       85.98       -9.14     47.55 o 
  -9   0   6       11.65       82.29     49.38 o 
  -8   0   6     5842.13     5780.97    137.68 o 
  -7   0   6     1083.30     1055.24     54.31 o 
  -6   0   6     5097.51     5162.10    159.10 o 
  -5   0   6       13.17      -14.80     21.31 o 
  -4   0   6      221.04      264.08     40.23 o 
  -3   0   6     4093.28     4624.27     99.57 o 
  -2   0   6     1495.77     1623.67     49.77 o 
  -1   0   6    12410.04    12571.20    226.94 o 
   0   0   6    18025.90    18201.87    470.90 o 
   1   0   6    27542.05    28160.95    687.61 o 
   2   0   6      580.03      529.50     28.45 o 
   3   0   6    22870.39    23158.57    405.39 o 
   4   0   6        3.51       -6.51      7.95 o 
   5   0   6     3011.48     2960.91     73.71 o 
   6   0   6     1040.72     1039.24     44.49 o 
   7   0   6      618.78      568.35     38.73 o 
   8   0   6     2091.50     1947.41     68.50 o 
   9   0   6     1504.82     1517.86     93.27 o 
  10   0   6     1849.48     2002.48    107.90 o 
  11   0   6      961.13      857.68     85.95 o 
 -10   1   6       42.11       58.52     53.03 o 
  -9   1   6     1243.88     1033.24     82.29 o 
  -8   1   6     6049.43     5884.55    216.71 o 
  -7   1   6      116.50      133.81     47.55 o 
  -6   1   6    11285.67    11456.07    320.95 o 
  -5   1   6      894.67      810.93     66.75 o 
  -4   1   6     8643.77     8401.17    167.46 o 
  -3   1   6      790.98      800.41     38.73 o 
  -2   1   6        7.47       10.16     17.42 o 
  -1   1   6      652.95      647.23     47.55 o 
   0   1   6       35.18       37.79     13.73 o 
   1   1   6     7805.62     7796.86    117.90 o 
   2   1   6     2859.51     3038.90     47.31 o 
   3   1   6     7403.53     7410.77    114.38 o 
   4   1   6      236.00      260.97     14.05 o 
   5   1   6     8130.86     8020.35    155.16 o 
   6   1   6     1056.46     1115.98     44.49 o 
   7   1   6      776.93      771.90     65.84 o 
   8   1   6      289.09      263.34     47.55 o 
   9   1   6      845.08      830.25     73.15 o 
  10   1   6     5109.55     5058.33    182.88 o 
  11   1   6     1534.71     1766.57    107.90 o 
 -10   2   6     1723.12     1647.71    111.55 o 
  -9   2   6       29.89       14.63     47.55 o 
  -8   2   6      109.93       63.00     32.96 o 
  -7   2   6       63.31       46.63     28.45 o 
  -6   2   6    10936.04    10779.35    217.24 o 
  -5   2   6      308.14      353.32     53.03 o 
  -4   2   6     7928.48     7866.93    282.54 o 
  -3   2   6     1365.95     1419.08     48.48 o 
  -2   2   6     4097.35     4076.65     89.23 o 
  -1   2   6    10016.68    10451.34    192.68 o 
   0   2   6     2071.41     2154.33     43.63 o 
   1   2   6      957.08     1010.89     54.22 o 
   2   2   6       11.98       15.81     10.00 o 
   3   2   6    35240.07    36899.42    458.60 o 
   4   2   6     4372.87     4630.38     65.83 o 
   5   2   6    18622.05    18941.97    237.26 o 
   6   2   6      414.02      422.51     28.36 o 
   7   2   6     3827.37     3813.78     89.81 o 
   8   2   6     3176.78     3143.62    120.70 o 
   9   2   6       12.12      -34.75     34.75 o 
  10   2   6      931.36      826.60     74.98 o 
  11   2   6     1788.03     1708.05    102.41 o 
  12   2   6      767.04      841.23     82.29 o 
 -10   3   6      718.70      967.41     96.92 o 
  -9   3   6      186.18      256.62     43.91 o 
  -8   3   6     2254.34     2329.72     85.32 o 
  -7   3   6        1.97      -11.76     28.36 o 
  -6   3   6     1039.65      953.80     50.43 o 
  -5   3   6      485.56      503.33     38.79 o 
  -4   3   6     4236.46     4343.55    102.80 o 
  -3   3   6     3078.64     2988.05     75.64 o 
  -2   3   6    12105.18    12494.87    230.82 o 
  -1   3   6     7196.51     7142.26    137.07 o 
   0   3   6      279.32      294.64     17.58 o 
   1   3   6     9559.03     9671.25    142.18 o 
   2   3   6      655.02      607.38     18.33 o 
   3   3   6     9901.81    10649.24    135.18 o 
   4   3   6      239.02      243.43     12.20 o 
   5   3   6    11279.28    11545.02    149.63 o 
   6   3   6      687.20      756.91     32.67 o 
   7   3   6     8948.13     8867.62    245.05 o 
   8   3   6      229.75      190.19     40.23 o 
   9   3   6      319.95      246.88     45.72 o 
  10   3   6      465.52      365.75     53.03 o 
  11   3   6      302.17      310.89     56.69 o 
  12   3   6      482.45      435.24     64.01 o 
 -10   4   6      647.63      651.04     82.29 o 
  -9   4   6      210.23      252.15     45.26 o 
  -8   4   6      362.39      299.98     73.15 o 
  -7   4   6      199.16      238.16     48.46 o 
  -6   4   6      981.56      875.04     76.81 o 
  -5   4   6      540.82      470.61     42.98 o 
  -4   4   6     4779.06     4563.59    109.26 o 
  -3   4   6      740.63      714.49     66.75 o 
  -2   4   6     6442.38     6381.89    194.76 o 
  -1   4   6    13540.41    13723.61    281.63 o 
   0   4   6    13951.30    14038.79    204.13 o 
   1   4   6    16399.18    17101.93    243.19 o 
   2   4   6      942.02      987.70     21.91 o 
   3   4   6     3804.98     3972.97     50.95 o 
   4   4   6     2413.17     2428.98     40.38 o 
   5   4   6     8823.66     8859.37    106.37 o 
   6   4   6      842.09      862.13     32.47 o 
   7   4   6     7464.41     7347.92    204.82 o 
   8   4   6       30.96       67.66     32.92 o 
   9   4   6     3834.19     3723.34    131.67 o 
  10   4   6      433.86      427.93     54.86 o 
  11   4   6        3.91       20.12     42.06 o 
  12   4   6      157.88      190.19     51.21 o 
  -9   5   6      128.33      172.52     35.63 o 
  -8   5   6     2306.84     2410.50     88.57 o 
  -7   5   6      291.52      222.78     40.59 o 
  -6   5   6     5000.43     5022.42    234.08 o 
  -5   5   6     4037.63     4147.32    177.39 o 
  -4   5   6     2077.27     2023.37     72.24 o 
  -3   5   6      380.46      346.57     32.33 o 
  -2   5   6     5994.28     5754.48    239.57 o 
  -1   5   6      992.05      968.98     38.73 o 
   0   5   6    10840.96    10878.88    164.57 o 
   1   5   6     4959.67     5056.30     79.86 o 
   2   5   6    12361.51    13027.41    163.92 o 
   3   5   6     7150.38     7251.31     99.72 o 
   4   5   6      143.03      138.53     15.05 o 
   5   5   6        5.71       -5.98     10.37 o 
   6   5   6        4.53       27.53     12.00 o 
   7   5   6     2732.19     2607.67     81.38 o 
   8   5   6      320.81      318.20     36.58 o 
   9   5   6     3195.95     3214.95    115.21 o 
  10   5   6     1424.03     1435.57     82.29 o 
  11   5   6       79.41       43.89     40.23 o 
  12   5   6     1631.00     1653.19     93.27 o 
  -9   6   6      957.87     1058.33     58.42 o 
  -8   6   6      977.93      939.60     52.43 o 
  -7   6   6      275.65      201.00     39.30 o 
  -6   6   6     8937.06     8647.89    190.73 o 
  -5   6   6       47.25       26.52     28.45 o 
  -4   6   6    10275.35    10016.51    204.96 o 
  -3   6   6        6.69       -1.73     23.17 o 
  -2   6   6     1525.90     1554.52     53.02 o 
  -1   6   6      877.70      897.92     38.73 o 
   0   6   6     2325.72     2400.38     48.89 o 
   1   6   6     4706.35     4831.58    119.83 o 
   2   6   6     2883.77     2929.80     65.95 o 
   3   6   6     6924.32     7337.25    101.63 o 
   4   6   6        2.57        9.00      9.50 o 
   5   6   6     1989.42     1939.41     34.63 o 
   6   6   6      137.03      108.00     16.51 o 
   7   6   6     2452.29     2389.18     67.00 o 
   8   6   6       86.43       73.94     52.12 o 
   9   6   6     4373.93     4337.55    110.96 o 
  10   6   6      746.72      693.96     47.91 o 
  11   6   6     1584.06     1616.59     90.52 o 
  12   6   6      695.57      737.78     55.66 o 
  -9   7   6       10.55        0.67     30.58 o 
  -8   7   6       96.72       84.36     33.04 o 
  -7   7   6       20.58      -15.48     28.47 o 
  -6   7   6     2370.59     2456.51    219.45 o 
  -5   7   6       31.17       42.06     31.03 o 
  -4   7   6     6070.33     6130.27    235.91 o 
  -3   7   6      208.33      140.03     28.36 o 
  -2   7   6     5317.54     5130.93    114.44 o 
  -1   7   6     3333.28     3218.75     79.46 o 
   0   7   6      598.80      573.38     26.49 o 
   1   7   6     1855.61     1946.86     37.63 o 
   2   7   6     5349.68     5645.37    143.97 o 
   3   7   6    10374.09    10698.14    144.68 o 
   4   7   6     1760.36     1726.07     68.21 o 
   5   7   6     6327.72     6253.68    253.28 o 
   6   7   6      509.87      459.80     42.61 o 
   7   7   6     3062.98     3004.83     96.92 o 
   8   7   6      136.29      110.13     21.81 o 
   9   7   6       28.87        1.83     41.15 o 
  10   7   6       62.79      111.69     29.27 o 
  11   7   6      413.79      552.28     91.44 o 
  12   7   6      490.25      426.10     91.44 o 
  -8   8   6      442.64      512.02     58.15 o 
  -7   8   6        1.54        5.64     29.20 o 
  -6   8   6     1226.52     1273.65     56.66 o 
  -5   8   6        9.81        8.23     32.33 o 
  -4   8   6     8367.73     8389.37    181.65 o 
  -3   8   6       30.23      -20.20     27.06 o 
  -2   8   6     5270.02     5106.33    161.84 o 
  -1   8   6     1406.91     1319.03     42.13 o 
   0   8   6     1263.05     1151.21     47.86 o 
   1   8   6      405.21      397.38     38.40 o 
   2   8   6     1334.20     1226.48    111.55 o 
   3   8   6        4.53        3.70     11.60 o 
   4   8   6     1236.55     1282.57     91.44 o 
   5   8   6     4004.96     4175.39    116.59 o 
   6   8   6      781.16      855.24     57.80 o 
   7   8   6     3641.25     3630.07    171.90 o 
   8   8   6      207.54      272.48     65.84 o 
   9   8   6     1078.46     1005.81    102.41 o 
  10   8   6       70.10       56.69     56.69 o 
  11   8   6      901.75     1137.48    117.04 o 
  -7   9   6      228.69      203.56     46.55 o 
  -6   9   6      138.39      163.62     41.32 o 
  -5   9   6      757.78      782.87     60.35 o 
  -4   9   6      682.53      651.24     40.79 o 
  -3   9   6       64.52       64.86     43.89 o 
  -2   9   6     7366.16     7093.78    159.60 o 
  -1   9   6      400.99      300.51     52.12 o 
   0   9   6     5265.01     4948.62    117.68 o 
   1   9   6      698.96      655.21     39.50 o 
   2   9   6     1173.11     1225.47     46.34 o 
   3   9   6       96.06       82.01     19.78 o 
   4   9   6      189.15      226.30     38.54 o 
   5   9   6     1715.50     1543.47    106.07 o 
   6   9   6      158.00      175.76     47.55 o 
   7   9   6     5104.02     5283.26    217.62 o 
   8   9   6      520.87      552.28     85.95 o 
   9   9   6     4741.57     4617.60    213.96 o 
  10   9   6      305.44      256.03     73.15 o 
  11   9   6        0.86       47.55     67.66 o 
  -6  10   6      869.46      773.56     85.95 o 
  -5  10   6        2.90       -1.87     57.61 o 
  -4  10   6      122.18      176.49     29.90 o 
  -3  10   6      411.49      437.28     39.71 o 
  -2  10   6      860.93      832.66     45.98 o 
  -1  10   6      217.40      203.53     27.05 o 
   0  10   6     1848.81     1722.24     51.41 o 
   1  10   6     1336.27     1320.77     42.39 o 
   2  10   6     2733.13     2763.03     76.34 o 
   3  10   6      719.12      770.44     76.81 o 
   4  10   6       35.05      117.04     49.38 o 
   5  10   6      202.79      175.42     41.30 o 
   6  10   6      162.91      118.93     76.81 o 
   7  10   6     4242.16     4019.60    188.36 o 
   8  10   6        4.41       42.06     64.01 o 
   9  10   6     3288.01     3139.97    175.56 o 
  10  10   6      107.25      100.58     69.49 o 
  -5  11   6      407.27      429.76     69.49 o 
  -4  11   6      211.67      237.72     53.03 o 
  -3  11   6      108.10       53.83     34.25 o 
  -2  11   6       27.28        3.43     30.71 o 
  -1  11   6       57.02       42.25     30.95 o 
   0  11   6     1216.44     1242.86     57.98 o 
   1  11   6     2026.24     1967.32    135.33 o 
   2  11   6     1795.26     1785.69     62.92 o 
   3  11   6     3166.72     3162.13     82.88 o 
   4  11   6     1737.01     1954.94    113.38 o 
   5  11   6      194.87      241.40     60.35 o 
   6  11   6       13.68       50.98     41.14 o 
   7  11   6       19.73       51.21     62.18 o 
   8  11   6        0.23       89.61     65.84 o 
   9  11   6     1136.99     1227.09    120.70 o 
  10  11   6       62.73      -45.72     54.86 o 
  -3  12   6      334.04      323.36     45.26 o 
  -2  12   6      245.67      329.80     42.61 o 
  -1  12   6      189.92      163.59     38.00 o 
   0  12   6       81.26       82.98     33.38 o 
   1  12   6     1047.42      978.93     54.49 o 
   2  12   6     1482.21     1573.66    174.65 o 
   3  12   6     1551.17     1507.44     55.66 o 
   4  12   6     2326.68     2298.74    128.01 o 
   5  12   6     1280.17     1258.18    100.58 o 
   6  12   6      524.93      391.35     74.98 o 
   7  12   6       13.34        5.49     56.69 o 
   8  12   6       32.80       91.44     69.49 o 
   9  12   6       10.28       -9.14     67.66 o 
  -2  13   6     1690.26     1663.04     86.87 o 
  -1  13   6       14.97       66.24     37.49 o 
   0  13   6      102.84      111.85     35.59 o 
   1  13   6        3.43        5.91     29.39 o 
   2  13   6      216.67      169.19     32.11 o 
   3  13   6      757.38      861.34     95.10 o 
   4  13   6     1427.48     1444.71    115.21 o 
   5  13   6     1349.72     1380.71    115.21 o 
   6  13   6      692.83      645.55     91.44 o 
   8  13   6       17.32       23.77     65.84 o 
  -1  14   6      492.94      493.76     76.81 o 
   0  14   6      534.60      584.01     51.85 o 
   1  14   6       94.17       85.54     34.27 o 
   2  14   6        7.08       84.12     56.69 o 
   3  14   6      167.68      186.53     67.66 o 
  -4 -12   7      593.54      683.95     69.49 o 
  -3 -12   7       13.99      -18.29     40.23 o 
  -2 -12   7     1975.97     2167.07    113.38 o 
  -1 -12   7       20.24        5.49     47.55 o 
   0 -12   7     1556.50     1528.84    102.41 o 
  -6 -11   7      669.08      735.64     55.82 o 
  -5 -11   7      243.01      270.52     95.10 o 
  -4 -11   7       54.13        5.49     38.40 o 
  -3 -11   7      174.64      202.99     51.21 o 
  -2 -11   7      480.38      460.85     62.18 o 
  -1 -11   7        2.70      -20.12     40.23 o 
   0 -11   7     3153.13     2957.09    133.50 o 
   1 -11   7      115.66      122.53     51.21 o 
   2 -11   7     1808.28     1823.27    111.55 o 
   3 -11   7       12.95      -18.29     45.72 o 
  -7 -10   7     3045.92     3158.81    102.67 o 
  -6 -10   7     1307.41     1416.15     68.31 o 
  -5 -10   7     1551.19     1623.31     71.95 o 
  -4 -10   7      814.44      753.19     67.66 o 
  -3 -10   7      414.49      475.48     58.52 o 
  -2 -10   7       97.86       98.75     45.72 o 
  -1 -10   7       36.73       -1.83     40.23 o 
   0 -10   7     2138.07     2040.89    107.90 o 
   1 -10   7       77.52       73.15     47.55 o 
   2 -10   7     3789.75     3789.17    159.10 o 
   3 -10   7      500.99      519.37     71.32 o 
   4 -10   7     2296.80     2167.07    126.18 o 
  -8  -9   7        0.77        2.63     34.58 o 
  -7  -9   7      226.85      245.41     57.61 o 
  -6  -9   7     1509.88     1618.16     71.95 o 
  -5  -9   7      763.21      723.91     51.72 o 
  -4  -9   7     3900.06     3860.87    177.39 o 
  -3  -9   7     1318.65     1218.81     61.04 o 
  -2  -9   7        3.06      -27.43     36.58 o 
  -1  -9   7       29.69       -7.32     38.40 o 
   0  -9   7     2009.81     1925.68    100.58 o 
   1  -9   7      154.00      226.77     51.21 o 
   2  -9   7     4070.37     4398.15    168.25 o 
   3  -9   7        1.57      -40.23     40.23 o 
   4  -9   7     4208.30     4202.47    170.07 o 
   5  -9   7     1167.59     1510.55    104.24 o 
   6  -9   7      836.67      982.04     96.92 o 
  -9  -8   7       44.59       36.33     58.52 o 
  -8  -8   7       18.68      -27.15     31.02 o 
  -7  -8   7      169.96      127.07     35.86 o 
  -6  -8   7     1467.28     1600.63    114.30 o 
  -5  -8   7     1699.11     1741.75     71.15 o 
  -4  -8   7     3353.22     3282.02     96.19 o 
  -3  -8   7      958.12      968.60     52.72 o 
  -2  -8   7     3324.88     3247.86    124.36 o 
  -1  -8   7      768.13      766.25     65.84 o 
   0  -8   7       19.93      -18.29     36.58 o 
   1  -8   7     1033.59     1031.42     76.81 o 
   2  -8   7      780.58      654.69     65.84 o 
   3  -8   7        7.04       17.37     31.03 o 
   4  -8   7     2280.39     2312.61     82.73 o 
   5  -8   7      284.36      246.09     42.61 o 
   6  -8   7     1151.42     1267.60     73.05 o 
   7  -8   7      459.79      469.78     56.69 o 
   8  -8   7      199.51      204.82     71.32 o 
  -9  -7   7     1983.34     1880.36     86.87 o 
  -8  -7   7       26.58       81.92     35.86 o 
  -7  -7   7      479.29      546.61     47.69 o 
  -6  -7   7      311.60      298.19     43.89 o 
  -5  -7   7        8.75        5.06     27.60 o 
  -4  -7   7     1814.05     1828.57     68.98 o 
  -3  -7   7     3443.35     3414.42     94.75 o 
  -2  -7   7     5836.40     5816.11    136.95 o 
  -1  -7   7     4364.48     4171.91    107.90 o 
   0  -7   7     5504.90     5274.07    120.26 o 
   1  -7   7      386.94      353.80     34.84 o 
   2  -7   7        4.67       55.80     27.60 o 
   3  -7   7       14.44       40.23     27.43 o 
   4  -7   7       28.79      -11.56     30.37 o 
   5  -7   7      140.67      163.14     36.70 o 
   6  -7   7      533.84      484.65     49.14 o 
   7  -7   7     2179.57     2303.13     95.10 o 
   8  -7   7      611.22      587.31     58.19 o 
 -10  -6   7        0.23      -43.89     43.89 o 
  -9  -6   7     4791.79     4835.22    173.73 o 
  -8  -6   7        8.02       43.89     42.06 o 
  -7  -6   7     4275.52     4022.25    115.56 o 
  -6  -6   7        1.74       20.35     28.42 o 
  -5  -6   7       19.63        2.92     26.79 o 
  -4  -6   7        8.00       19.99     26.79 o 
  -3  -6   7     1564.43     1624.00     60.92 o 
  -2  -6   7     1680.03     1618.40     46.84 o 
  -1  -6   7     2790.37     2741.16    100.40 o 
   0  -6   7     5613.47     5518.21    122.15 o 
   1  -6   7     1164.91     1086.09     48.48 o 
   2  -6   7      920.58      984.07     90.52 o 
   3  -6   7        3.04        5.49     24.57 o 
   4  -6   7      137.17      167.68     72.24 o 
   5  -6   7      352.48      345.64     42.01 o 
   6  -6   7      867.91      974.79     67.66 o 
   7  -6   7     2816.72     2925.33    100.21 o 
   8  -6   7      716.00      671.64     83.21 o 
   9  -6   7     3152.17     3234.81    189.28 o 
 -10  -5   7      102.37       32.92     49.38 o 
  -9  -5   7     2073.63     2114.04    107.90 o 
  -8  -5   7      145.37      175.56     45.72 o 
  -7  -5   7     5657.85     5597.81    184.70 o 
  -6  -5   7       23.75       51.21     34.75 o 
  -5  -5   7      617.68      674.81     56.69 o 
  -4  -5   7       10.92      -12.26     18.23 o 
  -3  -5   7        5.72       -5.45     18.53 o 
  -2  -5   7     4688.65     4597.92     86.78 o 
  -1  -5   7      183.06      200.65     21.70 o 
   0  -5   7     9980.10     9735.38    190.08 o 
   1  -5   7      173.25      208.49     28.45 o 
   2  -5   7    11039.01    10630.46    218.54 o 
   3  -5   7      623.88      619.18     42.67 o 
   4  -5   7      538.03      491.08     40.72 o 
   5  -5   7      166.72      174.41     33.55 o 
   6  -5   7       75.03       51.60     32.92 o 
   7  -5   7     1010.97     1005.94     60.74 o 
   8  -5   7     2109.15     2131.73     85.93 o 
   9  -5   7     2116.22     2223.28     92.45 o 
 -10  -4   7      101.18       96.92     51.21 o 
  -9  -4   7      595.07      601.66     67.66 o 
  -8  -4   7      204.22      184.70     47.55 o 
  -7  -4   7     2378.16     2355.43    106.07 o 
  -6  -4   7      148.70      160.93     40.23 o 
  -5  -4   7     2661.56     2545.45    121.61 o 
  -4  -4   7        5.95        2.29     20.57 o 
  -3  -4   7      494.07      445.03     26.93 o 
  -2  -4   7     1099.62     1071.61     44.84 o 
  -1  -4   7      363.48      405.89     23.56 o 
   0  -4   7     1491.87     1443.09     49.09 o 
   1  -4   7     2690.22     2740.95     71.12 o 
   2  -4   7    17096.57    16973.28    519.36 o 
   3  -4   7       23.53       37.90     23.17 o 
   4  -4   7     8659.01     8493.38    176.51 o 
   5  -4   7      332.42      325.06     65.84 o 
   6  -4   7      876.03      954.62     53.02 o 
   7  -4   7      108.25      131.76     41.15 o 
   8  -4   7      120.75       64.85     50.29 o 
   9  -4   7     1455.66     1519.60     76.93 o 
  10  -4   7      693.56      618.12     82.29 o 
 -10  -3   7      148.47      144.47     53.03 o 
  -9  -3   7       17.54      -31.09     42.06 o 
  -8  -3   7        1.32      -29.26     38.40 o 
  -7  -3   7     1807.54     1521.52     85.95 o 
  -6  -3   7       30.55       64.92     25.86 o 
  -5  -3   7     8971.70     8882.41    242.31 o 
  -4  -3   7     2360.23     2264.92     64.62 o 
  -3  -3   7     9836.55     9924.20    233.17 o 
  -2  -3   7     4058.82     3952.97     74.79 o 
  -1  -3   7     5003.03     5571.77    109.59 o 
   0  -3   7     2353.58     2379.18     50.32 o 
   1  -3   7     1826.82     1935.15     56.85 o 
   2  -3   7     4804.41     4527.14    102.16 o 
   3  -3   7       10.15       10.12     13.03 o 
   4  -3   7    16040.80    16076.44    304.49 o 
   5  -3   7      306.19      252.82     34.25 o 
   6  -3   7     1365.46     1381.25     58.19 o 
   7  -3   7       32.27       33.71     29.66 o 
   8  -3   7       75.05       74.19     34.25 o 
   9  -3   7      738.72      765.76     56.90 o 
  10  -3   7     1350.93     1623.93    113.38 o 
 -10  -2   7       43.76      100.58     51.21 o 
  -9  -2   7     1280.40     1364.25     93.27 o 
  -8  -2   7      188.57      157.27     45.72 o 
  -7  -2   7     1234.80     1055.19     71.32 o 
  -6  -2   7      152.91      141.08     27.06 o 
  -5  -2   7     3226.36     3150.93    119.78 o 
  -4  -2   7      768.38      815.70     64.92 o 
  -3  -2   7    10882.98    10573.92    200.43 o 
  -2  -2   7     3128.17     3213.87     76.29 o 
  -1  -2   7     2048.79     2017.11     78.64 o 
   0  -2   7     4438.07     4398.02     77.08 o 
   1  -2   7     3044.60     3046.01     85.04 o 
   2  -2   7     1692.59     1612.73     49.77 o 
   3  -2   7     1414.08     1479.74     35.69 o 
   4  -2   7    10509.10    10149.69    198.49 o 
   5  -2   7      793.22      639.53     40.09 o 
   6  -2   7    13910.94    13539.20    262.50 o 
   7  -2   7       31.69       -6.29     26.49 o 
   8  -2   7      497.03      452.52     79.55 o 
   9  -2   7     1731.55     1819.61    107.90 o 
  10  -2   7        0.41       54.86     47.55 o 
 -10  -1   7     2115.79     2295.08    126.18 o 
  -9  -1   7     1561.37     1561.75     98.75 o 
  -8  -1   7       28.34       60.35     43.89 o 
  -7  -1   7     3174.38     3125.53     88.57 o 
  -6  -1   7       46.89      112.47     27.16 o 
  -5  -1   7      110.30      124.15     40.23 o 
  -4  -1   7     2192.82     2116.90     62.03 o 
  -3  -1   7     4039.17     3995.06     90.52 o 
  -2  -1   7    17241.58    17502.91    313.58 o 
  -1  -1   7    10155.42     9390.37    221.28 o 
   0  -1   7     7298.68     7402.26    146.05 o 
   1  -1   7     3336.49     3705.99     95.10 o 
   2  -1   7     9959.88    10266.00    280.71 o 
   3  -1   7      582.59      564.42     74.06 o 
   4  -1   7     4752.05     4456.22    123.44 o 
   5  -1   7      133.22      149.68     25.77 o 
   6  -1   7     8544.45     8527.20    175.85 o 
   7  -1   7      101.47       96.76     29.07 o 
   8  -1   7     5075.89     5123.92    224.02 o 
   9  -1   7      176.05      212.14     53.03 o 
  10  -1   7      179.45      181.05     56.69 o 
  11  -1   7      461.06      404.15     67.66 o 
 -10   0   7      396.69      288.94     60.35 o 
  -9   0   7     1613.80     1644.05    104.24 o 
  -8   0   7      194.34      193.85     53.03 o 
  -7   0   7     1659.72     1706.33     85.04 o 
  -6   0   7       47.39       45.72     27.16 o 
  -5   0   7     6277.45     5927.04    130.61 o 
  -4   0   7     2990.24     2842.55    131.67 o 
  -3   0   7     1070.20     1084.52     49.38 o 
  -2   0   7     8610.43     9173.37    174.57 o 
  -1   0   7     8823.51     8642.68    232.25 o 
   0   0   7     9359.87     9163.73    323.69 o 
   1   0   7    11141.47    10894.89    284.37 o 
   2   0   7     4151.22     4045.64     86.64 o 
   3   0   7     1890.65     2064.61     55.56 o 
   4   0   7     3046.54     3052.52     55.17 o 
   5   0   7      380.15      334.86     29.07 o 
   6   0   7     3972.53     3793.37    200.25 o 
   7   0   7     1276.64     1177.80     57.61 o 
   8   0   7     4014.62     4023.49    106.98 o 
   9   0   7     1322.80     1338.65     87.78 o 
  10   0   7      401.16      358.44     62.18 o 
  11   0   7     1780.60     1591.01    106.07 o 
 -10   1   7      413.83      429.76     71.32 o 
  -9   1   7     1718.70     1673.31    102.41 o 
  -8   1   7      165.53      184.14     35.93 o 
  -7   1   7     3912.04     4250.94    112.50 o 
  -6   1   7      217.93      235.34     32.80 o 
  -5   1   7     6177.85     5927.09    131.25 o 
  -4   1   7      288.04      278.30     64.92 o 
  -3   1   7      554.82      494.69     31.03 o 
  -1   1   7     7023.38     6972.32    135.78 o 
   0   1   7     2986.52     2930.33     67.88 o 
   1   1   7    16474.19    16781.91    284.36 o 
   2   1   7     2237.79     2104.75     67.57 o 
   3   1   7      243.98      179.32     25.02 o 
   4   1   7     3253.90     3188.92     57.81 o 
   5   1   7        1.63       -3.71     11.65 o 
   6   1   7      103.38      135.61     57.61 o 
   7   1   7      118.38      115.15     25.19 o 
   8   1   7     2022.74     1978.71     95.10 o 
   9   1   7     1922.43     1848.87     98.75 o 
  10   1   7     3952.40     3946.45    155.44 o 
  11   1   7      820.15      632.75     74.98 o 
 -10   2   7      287.42      354.78     67.66 o 
  -9   2   7       49.60       78.64     51.21 o 
  -8   2   7      647.95      692.22     53.02 o 
  -7   2   7     3605.95     3748.57    104.74 o 
  -6   2   7     1470.83     1566.22     61.41 o 
  -5   2   7     7336.30     7516.05    160.99 o 
  -4   2   7       11.24        3.66     29.26 o 
  -3   2   7    13031.24    12703.33    339.23 o 
  -2   2   7      197.41      219.47     23.28 o 
  -1   2   7     1344.37     1626.43     49.77 o 
   0   2   7     1672.84     1766.38     48.48 o 
   1   2   7     1297.83     1256.52     32.02 o 
   2   2   7     4102.79     3966.03     58.46 o 
   3   2   7     1799.58     1718.84     33.10 o 
   4   2   7     2137.14     2113.39     44.61 o 
   5   2   7     1124.14     1058.16     33.52 o 
   6   2   7     8665.05     8469.35    164.17 o 
   7   2   7        6.60      -19.27     19.27 o 
   8   2   7      415.71      407.81     49.38 o 
   9   2   7       38.97       16.46     36.58 o 
  10   2   7     1664.83     1596.50     93.27 o 
  11   2   7     1071.42      925.35     82.29 o 
 -10   3   7     3111.20     3460.00    164.59 o 
  -9   3   7      666.46      709.25     57.53 o 
  -8   3   7      210.14      209.98     40.02 o 
  -7   3   7     1259.07     1200.50     61.33 o 
  -6   3   7       33.53       -8.36     27.06 o 
  -5   3   7     3844.81     3748.30     96.98 o 
  -4   3   7      667.04      696.97     57.61 o 
  -3   3   7     3204.76     3306.23     83.40 o 
  -2   3   7     3538.44     3687.53     87.78 o 
  -1   3   7     2210.00     2052.85     55.56 o 
   0   3   7      142.31      159.62     19.09 o 
   1   3   7     5187.33     5270.57     84.11 o 
   2   3   7     2949.46     2975.37     46.57 o 
   3   3   7     1361.33     1305.00     29.86 o 
   4   3   7    13411.45    13299.78    154.79 o 
   5   3   7      978.00     1010.85     25.72 o 
   6   3   7    14452.18    14722.02    219.32 o 
   7   3   7     2215.59     2216.45     87.78 o 
   8   3   7     6721.76     6605.45    199.33 o 
   9   3   7       13.59       12.80     34.75 o 
  10   3   7      303.48      177.39     45.72 o 
  11   3   7      111.80       65.84     45.72 o 
  12   3   7     1673.81     1697.08    106.07 o 
  -9   4   7     1252.03     1304.88    126.18 o 
  -8   4   7     2306.29     2155.04     93.27 o 
  -7   4   7      486.48      537.86     91.44 o 
  -6   4   7        1.48      -27.60     27.60 o 
  -5   4   7     2652.72     2595.62     78.88 o 
  -4   4   7       13.55      -11.89     21.98 o 
  -3   4   7    11405.58    11400.37    220.47 o 
  -2   4   7     1504.30     1507.70     49.77 o 
  -1   4   7     7521.81     7409.04    145.47 o 
   0   4   7     6252.81     6162.18    117.41 o 
   1   4   7     9692.59     9887.93    146.75 o 
   2   4   7      422.54      411.43     17.58 o 
   3   4   7      529.33      560.96     16.94 o 
   4   4   7     1566.90     1668.70     28.05 o 
   5   4   7     1945.44     1972.94     32.76 o 
   6   4   7     9548.47     9892.16    258.52 o 
   7   4   7       84.15       38.40     29.26 o 
   8   4   7     7144.50     6788.33    197.51 o 
   9   4   7       19.79       23.77     32.92 o 
  10   4   7      297.24      239.57     47.55 o 
  11   4   7      460.48      446.22     58.52 o 
  12   4   7      589.51      616.29     69.49 o 
  -9   5   7     1680.30     1941.20     81.68 o 
  -8   5   7      888.96      963.85     88.69 o 
  -7   5   7     1767.17     1727.53     93.27 o 
  -6   5   7      674.92      654.71     49.14 o 
  -5   5   7      196.12      207.74     34.25 o 
  -4   5   7      115.95      109.73     27.78 o 
  -3   5   7     1298.54     1381.41     52.97 o 
  -2   5   7      209.61      155.38     24.57 o 
  -1   5   7    11198.57    11198.33    209.47 o 
   0   5   7     7492.66     7759.93    121.41 o 
   1   5   7     9893.71     9733.14    145.33 o 
   2   5   7      921.13      927.81     24.57 o 
   3   5   7     2568.42     2414.77     46.22 o 
   4   5   7     2705.02     2840.42     53.85 o 
   5   5   7     1386.40     1520.64     36.95 o 
   6   5   7     4533.58     4597.34     86.34 o 
   7   5   7       41.64       48.90     36.58 o 
   8   5   7     3644.62     3700.36     96.95 o 
   9   5   7     1649.49     1484.95     74.98 o 
  10   5   7     1849.12     1815.95     87.78 o 
  11   5   7        8.18      -34.75     34.75 o 
  12   5   7       60.60       -1.83     42.06 o 
  -9   6   7       13.97       -4.78     31.20 o 
  -8   6   7     1573.19     1673.81    121.61 o 
  -7   6   7     3672.32     3786.62    114.44 o 
  -6   6   7      613.41      718.09     55.78 o 
  -5   6   7      940.12      988.81     70.41 o 
  -4   6   7      409.22      411.24     37.50 o 
  -3   6   7      243.40      289.13     32.33 o 
  -2   6   7      124.87      123.86     23.90 o 
  -1   6   7     5031.67     4955.78    119.78 o 
   0   6   7     2417.29     2523.24     51.99 o 
   1   6   7     6749.36     6969.08    108.72 o 
   2   6   7    12613.31    13055.48    228.59 o 
   3   6   7     7380.31     7190.22    100.98 o 
   4   6   7        3.76        6.17      9.96 o 
   5   6   7        1.23        1.59      9.89 o 
   6   6   7      568.40      605.03     28.32 o 
   7   6   7      525.92      524.56     29.53 o 
   8   6   7     6949.01     6814.84    151.49 o 
   9   6   7      282.75      292.04     34.58 o 
  10   6   7     2950.20     3045.55     93.03 o 
  11   6   7      563.30      561.95     48.18 o 
  12   6   7     2051.96     2152.65     85.25 o 
  -8   7   7      172.71      228.72     38.32 o 
  -7   7   7      229.87      196.27     50.29 o 
  -6   7   7      108.26       73.45     44.80 o 
  -5   7   7     5206.06     4927.99    126.71 o 
  -4   7   7     1408.56     1519.60    160.93 o 
  -3   7   7      378.53      360.80     36.21 o 
  -2   7   7       96.55       87.78     24.57 o 
  -1   7   7      142.58      105.79     23.17 o 
   0   7   7     2691.13     2608.12     65.80 o 
   1   7   7     7346.96     7449.22    103.50 o 
   2   7   7     3801.48     3941.19     58.54 o 
   3   7   7     6322.92     6459.05     93.42 o 
   4   7   7     7356.69     7866.88    115.09 o 
   5   7   7     4384.19     4360.46    115.61 o 
   6   7   7       48.88       59.75     22.12 o 
   7   7   7     1067.99     1095.81     36.78 o 
   8   7   7       54.34       87.40     22.86 o 
   9   7   7     1031.23     1019.18     47.96 o 
  10   7   7     2016.22     2143.39    113.38 o 
  11   7   7      114.10       60.35     64.01 o 
  12   7   7      680.21      755.27    100.58 o 
  -7   8   7      338.63      370.33     41.60 o 
  -6   8   7        1.41       -0.55     42.06 o 
  -5   8   7     3748.99     3756.65    107.97 o 
  -4   8   7      586.27      577.74     46.55 o 
  -3   8   7     6753.12     6624.73    156.36 o 
  -2   8   7      140.76      137.88     28.36 o 
  -1   8   7       94.30       72.06     23.90 o 
   0   8   7      623.16      601.39     38.54 o 
   1   8   7     2171.65     2239.82     65.46 o 
   2   8   7      585.56      604.63     35.15 o 
   3   8   7     7453.15     7601.86    151.92 o 
   4   8   7     5043.95     4775.74     88.17 o 
   5   8   7     1237.54     1145.43     60.04 o 
   6   8   7     1888.93     1852.85     99.67 o 
   7   8   7      154.17      175.07     39.04 o 
   8   8   7       73.94       78.64     58.52 o 
   9   8   7      503.30      459.02     82.29 o 
  10   8   7      568.83      769.90     96.92 o 
  11   8   7       92.91       53.03     64.01 o 
  -7   9   7      158.96      158.57     51.21 o 
  -6   9   7       64.19       34.58     35.54 o 
  -5   9   7     3323.29     3259.67    102.80 o 
  -4   9   7       94.72       69.49     49.38 o 
  -3   9   7     9206.83     8556.73    263.34 o 
  -2   9   7      842.62      743.54     49.77 o 
  -1   9   7    10458.40     9977.50    206.60 o 
   0   9   7        0.70       21.58     47.55 o 
   1   9   7      714.06      699.73     41.60 o 
   2   9   7       20.12       39.50     28.35 o 
   3   9   7      836.89      888.72     76.81 o 
   4   9   7      876.19      850.24     56.50 o 
   5   9   7      833.24      829.71     58.32 o 
   6   9   7     2593.31     2694.27     95.55 o 
   7   9   7     1337.43     1231.80     67.14 o 
   8   9   7      422.49      499.25     80.47 o 
   9   9   7       92.51       53.03     58.52 o 
  10   9   7        2.21      -34.75     62.18 o 
  11   9   7        4.73       73.15     67.66 o 
  -5  10   7        9.08      -27.74     47.55 o 
  -4  10   7       59.19       42.69     28.14 o 
  -3  10   7     1777.76     1669.02     56.58 o 
  -2  10   7       82.08      113.75     32.25 o 
  -1  10   7     4245.25     4001.90    106.96 o 
   0  10   7     1835.91     1778.05     65.84 o 
   1  10   7      724.38      674.18     45.72 o 
   2  10   7       41.61       67.86     27.20 o 
   3  10   7       16.66       18.07     21.03 o 
   4  10   7      264.30      263.42     54.86 o 
   5  10   7      685.50      697.41     58.32 o 
   6  10   7     1449.87     1507.35     76.87 o 
   7  10   7       76.92       74.89     38.22 o 
   8  10   7     4122.25     4290.25    199.33 o 
   9  10   7      636.99      557.77     89.61 o 
  10  10   7     1532.44     1644.05    133.50 o 
  -4  11   7        2.74       28.11     31.63 o 
  -3  11   7     1209.90     1211.07     53.47 o 
  -2  11   7      102.94      152.81     28.35 o 
  -1  11   7     3031.89     2909.18     73.12 o 
   0  11   7      298.17      252.49     53.48 o 
   1  11   7     4756.06     4508.97     90.01 o 
   2  11   7       13.06       -3.89     24.02 o 
   3  11   7      668.14      613.75     37.64 o 
   4  11   7     1719.59     1629.42    102.41 o 
   5  11   7       81.28       71.32     51.21 o 
   6  11   7      347.82      298.22     63.09 o 
   7  11   7     1138.28     1161.63    114.30 o 
   8  11   7     1742.86     1612.96    129.84 o 
   9  11   7     1048.09     1208.80    122.53 o 
  10  11   7     2358.21     2512.70    159.10 o 
  -3  12   7      280.15      256.38     42.61 o 
  -2  12   7       17.44       26.76     33.55 o 
  -1  12   7      488.34      387.66     43.46 o 
   0  12   7      257.80      254.57     37.74 o 
   1  12   7     3251.06     3002.70     89.63 o 
   2  12   7      108.86      114.26     32.92 o 
   3  12   7     3244.54     3258.60     87.28 o 
   4  12   7      297.62      336.49     67.66 o 
   5  12   7      444.86      484.62     76.81 o 
   6  12   7      117.91      137.16     64.01 o 
   7  12   7      260.76      237.74     73.15 o 
   8  12   7      653.07      638.23     98.75 o 
   9  12   7       42.31      100.58     73.15 o 
  -2  13   7       71.57       84.12     38.79 o 
  -1  13   7      184.35      204.93     40.84 o 
   0  13   7       54.02       32.19     36.58 o 
   1  13   7      132.61       21.64     29.76 o 
   2  13   7       82.94       78.19     29.35 o 
   3  13   7     2994.39     3019.27    155.44 o 
   4  13   7      395.44      351.12     69.49 o 
   5  13   7      949.55      974.72    100.58 o 
   6  13   7      195.41      168.25     65.84 o 
   8  13   7      273.06      299.92     87.78 o 
   0  14   7       14.74       43.23     34.15 o 
   1  14   7       25.82      -19.92     44.80 o 
   2  14   7      217.51      188.36     67.66 o 
   3  14   7      294.97      193.85     69.49 o 
  -6 -11   8       62.68       65.65     35.72 o 
  -5 -11   8       55.04       99.67     37.88 o 
  -4 -11   8      465.98      546.80     64.01 o 
  -3 -11   8       98.82      166.42     47.55 o 
  -2 -11   8      752.84      760.76     73.15 o 
  -1 -11   8     1535.05     1287.44     91.44 o 
   0 -11   8      268.09      204.82     58.52 o 
   1 -11   8     1433.98     1472.14    102.41 o 
   2 -11   8        8.25       -1.83     43.89 o 
  -7 -10   8       31.17       28.10     67.66 o 
  -6 -10   8      313.68      367.71     45.33 o 
  -5 -10   8        2.45       -4.64     32.44 o 
  -4 -10   8      112.81       96.29     36.90 o 
  -3 -10   8        7.60       -1.83     40.23 o 
  -2 -10   8        1.70      -16.46     40.23 o 
  -1 -10   8      458.94      431.59     60.35 o 
   0 -10   8      102.44       78.64     45.72 o 
   1 -10   8     4627.91     4601.14    177.39 o 
   2 -10   8        6.71       31.09     47.55 o 
   3 -10   8      620.51      605.32     76.81 o 
   4 -10   8        1.37      -40.23     40.23 o 
  -8  -9   8      845.91      873.59     61.57 o 
  -7  -9   8        6.04        0.65     33.78 o 
  -6  -9   8     3587.06     3772.04    113.79 o 
  -5  -9   8        2.46       21.40     31.10 o 
  -4  -9   8      289.19      313.69     65.84 o 
  -3  -9   8      113.14      170.33     80.47 o 
  -2  -9   8       72.29       42.06     40.23 o 
  -1  -9   8      774.65      768.08     69.49 o 
   0  -9   8       78.66      107.90     45.72 o 
   1  -9   8     3322.11     2841.88    128.01 o 
   2  -9   8       27.66       74.98     47.55 o 
   3  -9   8     8143.12     8386.65    272.48 o 
   4  -9   8        6.92        7.32     53.03 o 
   5  -9   8      406.91      396.84     67.66 o 
   6  -9   8       38.03      -18.29     51.21 o 
  -9  -8   8       95.21       65.84     67.66 o 
  -8  -8   8        1.35       36.92     55.78 o 
  -7  -8   8      480.47      482.90     93.27 o 
  -6  -8   8     1377.27     1463.01     68.89 o 
  -5  -8   8      984.93     1115.02     60.87 o 
  -4  -8   8     4130.56     4204.06    160.93 o 
  -3  -8   8      576.56      591.42     45.24 o 
  -2  -8   8      352.57      338.32     49.38 o 
  -1  -8   8      946.31      852.20     69.49 o 
   0  -8   8        2.75       -1.83     38.40 o 
   1  -8   8     1717.06     1812.29     96.92 o 
   2  -8   8      198.40      204.82     51.21 o 
   3  -8   8     5674.56     5863.43    144.81 o 
   4  -8   8      162.42      247.33     40.72 o 
   5  -8   8     4294.98     4465.05    127.37 o 
   6  -8   8      426.67      351.50     49.09 o 
   7  -8   8      280.12      390.21     51.68 o 
  -9  -7   8       99.87       84.77     40.83 o 
  -8  -7   8      165.24      241.67     50.29 o 
  -7  -7   8        2.54       22.37     54.86 o 
  -6  -7   8     2697.03     2631.12     88.76 o 
  -5  -7   8     1688.92     1629.21     68.09 o 
  -4  -7   8     5235.91     4939.68    126.77 o 
  -3  -7   8     1775.01     1918.73     69.76 o 
  -2  -7   8     6074.76     6072.43    257.85 o 
  -1  -7   8      515.67      658.35     62.18 o 
   0  -7   8      796.37      864.70     47.79 o 
   1  -7   8        2.31       10.52     25.77 o 
   2  -7   8        6.91       29.26     28.45 o 
   3  -7   8     3362.57     3297.57    147.21 o 
   4  -7   8       63.10       47.10     66.75 o 
   5  -7   8     6061.97     6240.20    160.02 o 
   6  -7   8       82.01       42.45     36.84 o 
   7  -7   8      443.74      435.27     50.43 o 
   8  -7   8      164.98      206.13     45.78 o 
  -9  -6   8       51.72       23.77     43.89 o 
  -8  -6   8     1713.87     1674.69     77.27 o 
  -7  -6   8       99.22      164.49     37.77 o 
  -6  -6   8      651.41      583.52     47.45 o 
  -5  -6   8      143.67      135.39     32.50 o 
  -4  -6   8     1040.05     1059.09     54.91 o 
  -3  -6   8     2936.44     2589.83     79.67 o 
  -2  -6   8     7109.44     6800.33    121.82 o 
  -1  -6   8      562.42      550.59     37.43 o 
   0  -6   8     1793.37     1776.52     60.12 o 
   1  -6   8      132.31      147.29     29.07 o 
   2  -6   8      432.84      405.86     36.84 o 
   3  -6   8      428.47      446.30     40.72 o 
   4  -6   8      468.79      495.82     44.60 o 
   5  -6   8     4530.36     4481.66    235.91 o 
   6  -6   8      651.13      650.21     52.97 o 
   7  -6   8     4659.00     4641.00    131.90 o 
   8  -6   8       16.50       -4.98     64.92 o 
   9  -6   8     1083.42      998.83     71.76 o 
  -9  -5   8     1418.85     1563.58     96.92 o 
  -8  -5   8     1634.61     1596.50     93.27 o 
  -7  -5   8      958.82      810.14     69.49 o 
  -6  -5   8     3991.17     3948.27    142.64 o 
  -5  -5   8      886.05      814.87     50.48 o 
  -4  -5   8       82.18      100.82     29.41 o 
  -3  -5   8     1634.94     1576.47     47.04 o 
  -2  -5   8     2759.60     2777.34     62.76 o 
  -1  -5   8     4536.58     4322.56     83.76 o 
   0  -5   8     8104.74     7936.64    162.28 o 
   1  -5   8     2016.29     1980.94    126.18 o 
   2  -5   8      195.88      149.60     29.07 o 
   3  -5   8     1464.05     1576.60     60.12 o 
   4  -5   8      134.49      121.61     29.74 o 
   5  -5   8      272.07      233.23     66.75 o 
   6  -5   8       10.66        8.17     30.37 o 
   7  -5   8     1353.42     1326.79     69.79 o 
   8  -5   8      296.35      283.67     45.89 o 
   9  -5   8     2150.47     2149.05     92.40 o 
 -10  -4   8      147.50      267.00     58.52 o 
  -9  -4   8       60.32        3.66     43.89 o 
  -8  -4   8     4394.24     4266.48    160.93 o 
  -7  -4   8      764.49      777.22     69.49 o 
  -6  -4   8     5227.47     5029.07    170.07 o 
  -5  -4   8     1404.13     1359.85    124.36 o 
  -4  -4   8     2760.35     2740.84     75.64 o 
  -3  -4   8        0.80       19.52     18.51 o 
  -2  -4   8     2455.70     2408.31     56.19 o 
  -1  -4   8     1854.18     1894.63     58.61 o 
   0  -4   8     8790.24     8839.16    175.21 o 
   1  -4   8     9621.58     9366.42    223.11 o 
   2  -4   8     4127.57     4256.17    185.62 o 
   3  -4   8     7676.10     7375.79    156.47 o 
   4  -4   8      104.91       94.69     29.07 o 
   5  -4   8     6255.78     6283.62    145.47 o 
   6  -4   8      245.22      253.21     37.50 o 
   7  -4   8       31.87       71.96     49.38 o 
   8  -4   8     1115.23     1173.60     87.78 o 
   9  -4   8     2324.81     2422.84     94.37 o 
  10  -4   8     1280.61     1331.33    107.90 o 
 -10  -3   8       97.05       36.58     49.38 o 
  -9  -3   8      109.75       53.03     45.72 o 
  -8  -3   8     3233.70     3273.47    135.33 o 
  -7  -3   8     1011.65      965.58     73.15 o 
  -6  -3   8     9636.60     9397.95    272.48 o 
  -5  -3   8      251.66      293.53     31.03 o 
  -4  -3   8     4302.70     4315.71    101.50 o 
  -3  -3   8      826.82      825.79     41.32 o 
  -2  -3   8     1169.24     1117.09     36.53 o 
  -1  -3   8        4.37       21.72     14.71 o 
   0  -3   8     1454.98     1543.13     40.67 o 
   1  -3   8     3434.18     3470.73    138.98 o 
   2  -3   8     5006.65     4949.61    110.56 o 
   3  -3   8     3757.69     3866.30     72.06 o 
   4  -3   8     2313.28     2232.54     70.47 o 
   5  -3   8     8815.39     8483.73    204.82 o 
   6  -3   8      234.73      175.99     32.96 o 
   7  -3   8      317.17      320.32     38.13 o 
   8  -3   8      772.90      792.84     61.26 o 
   9  -3   8      297.99      257.85     60.35 o 
  10  -3   8      946.78      868.66     93.27 o 
 -10  -2   8     1110.03      936.32     87.78 o 
  -9  -2   8      107.80       91.44     45.72 o 
  -8  -2   8       73.97       58.52     43.89 o 
  -7  -2   8      281.05      343.81     53.03 o 
  -6  -2   8     2777.85     2615.57     78.23 o 
  -5  -2   8     1695.57     1727.55     74.98 o 
  -4  -2   8     5548.93     5501.02    120.90 o 
  -3  -2   8      405.63      302.43     28.36 o 
  -2  -2   8     5076.60     4938.04    116.13 o 
  -1  -2   8      209.65      247.75     24.57 o 
   0  -2   8     2389.13     2425.22     64.01 o 
   1  -2   8      970.87     1054.81     58.52 o 
   2  -2   8      432.43      505.66     32.33 o 
   3  -2   8    11937.01    12089.57    501.08 o 
   4  -2   8     1916.39     1832.29     80.46 o 
   5  -2   8     5333.00     5073.22    150.87 o 
   6  -2   8      211.13      190.03     42.98 o 
   7  -2   8     3481.67     3585.19     99.57 o 
   8  -2   8      117.52      131.48     53.95 o 
   9  -2   8       64.20       65.84     51.21 o 
  10  -2   8      311.63      267.00     64.01 o 
 -10  -1   8     1203.44     1320.36    100.58 o 
  -9  -1   8     1758.91     1879.96    109.73 o 
  -8  -1   8      570.08      499.25     62.18 o 
  -7  -1   8      212.51      143.43     37.49 o 
  -6  -1   8      149.91      196.93     31.66 o 
  -5  -1   8      683.39      682.14     41.32 o 
  -4  -1   8     2110.08     2082.74     64.00 o 
  -3  -1   8     1263.67     1440.65     79.55 o 
  -2  -1   8     4315.15     4535.32     99.57 o 
  -1  -1   8     8025.60     7952.27    155.82 o 
   0  -1   8     6910.01     7044.47    114.72 o 
   1  -1   8     2582.06     2679.12     95.10 o 
   2  -1   8      217.70      273.20     24.57 o 
   3  -1   8     3899.56     3914.51     91.16 o 
   4  -1   8     1563.30     1458.68     51.07 o 
   5  -1   8    10631.47    10605.39    207.54 o 
   6  -1   8     5218.41     5062.46    194.76 o 
   7  -1   8     7750.53     7534.09    164.21 o 
   8  -1   8       91.21       56.69     38.40 o 
   9  -1   8     1454.79     1380.71     95.10 o 
  10  -1   8        7.77      -45.72     45.72 o 
  11  -1   8      180.46      120.70     58.52 o 
 -10   0   8       22.12      168.25     58.52 o 
  -9   0   8      311.22      235.91     54.86 o 
  -8   0   8     2193.07     2081.12    107.90 o 
  -7   0   8      849.68      921.96     52.07 o 
  -6   0   8      342.46      345.86     38.13 o 
  -5   0   8       12.23        0.59     45.72 o 
  -4   0   8     3523.68     3532.23     88.57 o 
  -3   0   8     1347.35     1314.74     47.85 o 
  -2   0   8    17336.78    17788.45    320.69 o 
  -1   0   8     3880.36     3977.54     89.23 o 
   0   0   8    24244.52    24696.73    433.84 o 
   1   0   8     9934.12    10026.87    198.42 o 
   2   0   8    11908.26    11842.38    218.54 o 
   3   0   8       30.44       17.70     21.03 o 
   4   0   8      155.00      138.51     21.87 o 
   5   0   8     2409.96     2417.98    144.47 o 
   6   0   8     3475.60     3327.31     85.32 o 
   7   0   8     2485.82     2497.82    192.93 o 
   8   0   8      106.82      112.38     32.92 o 
   9   0   8     1248.37     1234.41     87.78 o 
  10   0   8       19.91       20.12     47.55 o 
  11   0   8       45.45       10.97     51.21 o 
 -10   1   8      369.61      272.48     65.84 o 
  -9   1   8     1048.09     1166.74     98.75 o 
  -8   1   8     2203.69     2161.68     78.88 o 
  -7   1   8      110.48       73.34     31.50 o 
  -6   1   8     8033.96     8295.21    177.16 o 
  -5   1   8       40.73       64.27     26.49 o 
  -4   1   8      526.62      544.13     37.50 o 
  -3   1   8      922.93     1012.05     43.31 o 
  -2   1   8     6552.72     6497.55    188.36 o 
  -1   1   8      919.38      993.08     39.42 o 
   0   1   8     5968.91     5687.64    115.09 o 
   1   1   8     7336.17     7449.42    143.54 o 
   2   1   8    17565.93    18043.38    320.69 o 
   3   1   8     3080.97     3238.63     77.57 o 
   4   1   8     3430.14     3560.60     80.81 o 
   5   1   8      472.60      436.09     23.48 o 
   6   1   8       67.02       29.04     21.87 o 
   7   1   8     6901.71     6557.99    251.45 o 
   8   1   8      568.18      510.22     58.52 o 
   9   1   8     2261.24     2132.32    106.07 o 
  10   1   8     1398.39     1468.49     95.10 o 
  11   1   8     1354.22     1062.50     93.27 o 
 -10   2   8      469.99      513.88     78.64 o 
  -9   2   8     1266.51     1185.03     93.27 o 
  -8   2   8      514.72      507.97     87.78 o 
  -7   2   8      475.17      491.47     44.60 o 
  -6   2   8     7183.17     7357.10    163.58 o 
  -5   2   8     3824.61     3709.00     97.62 o 
  -4   2   8    10346.01    10337.83    204.96 o 
  -3   2   8     5772.86     5708.59    122.85 o 
  -2   2   8     1674.68     1757.61     84.12 o 
  -1   2   8     4168.64     4160.00    247.80 o 
   0   2   8    10027.30     9621.22    180.39 o 
   1   2   8     1491.24     1467.35     48.46 o 
   2   2   8    15538.98    16590.21    240.02 o 
   3   2   8    14839.99    15576.86    201.21 o 
   4   2   8     6442.49     6519.37     90.29 o 
   5   2   8      438.43      438.45     21.79 o 
   6   2   8        3.38       13.60     14.48 o 
   7   2   8       90.37       80.24     24.69 o 
   8   2   8      168.63      129.84     40.23 o 
   9   2   8     2321.88     2179.87    104.24 o 
  10   2   8        1.01      -40.23     40.23 o 
  11   2   8     1635.96     1691.60    102.41 o 
  -9   3   8       35.41       49.38     51.21 o 
  -8   3   8       60.63       51.00     34.25 o 
  -7   3   8      714.29      746.07     53.56 o 
  -6   3   8     1366.19     1380.36     62.63 o 
  -5   3   8     1343.94     1303.45     57.45 o 
  -4   3   8    13548.39    12986.95    250.87 o 
  -3   3   8     2990.24     3080.73     81.47 o 
  -2   3   8     2637.27     2770.95     73.05 o 
  -1   3   8      272.23      260.49     25.19 o 
   0   3   8      251.19      217.66     21.31 o 
   1   3   8       22.59       22.91     12.99 o 
   2   3   8     9048.03     8768.02    136.01 o 
   3   3   8     2585.43     2628.90     58.42 o 
   4   3   8     5878.29     5923.56     75.71 o 
   5   3   8    10586.15    10630.15    128.09 o 
   6   3   8     4121.30     3870.29     69.97 o 
   7   3   8     1723.60     1753.77     78.64 o 
   8   3   8      421.62      407.81     49.38 o 
   9   3   8      229.84      259.68     47.55 o 
  10   3   8       71.03       69.49     42.06 o 
  11   3   8      744.51      833.91     76.81 o 
  12   3   8      603.33      652.86     74.98 o 
  -9   4   8      436.71      474.99     53.37 o 
  -8   4   8       18.01       -8.18     45.72 o 
  -7   4   8        1.24        2.39     29.66 o 
  -6   4   8      447.42      490.79     43.91 o 
  -5   4   8     1906.26     1836.54    143.56 o 
  -4   4   8     8801.86     8675.82    203.91 o 
  -3   4   8      603.68      581.96     38.73 o 
  -2   4   8    14152.58    14532.82    271.57 o 
  -1   4   8      623.23      652.66     34.25 o 
   0   4   8      253.46      232.96     23.28 o 
   1   4   8       35.17       31.67     12.99 o 
   2   4   8     3390.76     3333.22     58.40 o 
   3   4   8      361.15      373.12     17.14 o 
   4   4   8     2746.23     2714.34     40.55 o 
   5   4   8     2430.21     2445.40     38.61 o 
   6   4   8     2546.83     2455.17     55.46 o 
   7   4   8     1799.90     1804.98     76.81 o 
   8   4   8      832.44      830.25     60.35 o 
   9   4   8      573.26      543.14     54.86 o 
  10   4   8      182.26      144.47     45.72 o 
  11   4   8      967.99      958.27     78.64 o 
  12   4   8        2.79       31.09     45.72 o 
  -9   5   8     3665.70     3943.49    128.01 o 
  -8   5   8      219.39      266.96     45.20 o 
  -7   5   8      107.66      116.13     36.21 o 
  -6   5   8      185.77      181.51     36.84 o 
  -5   5   8      638.08      584.18     44.60 o 
  -4   5   8     1253.41     1225.18     53.65 o 
  -3   5   8     1008.26      985.28     46.50 o 
  -2   5   8    10615.86    10315.11    275.23 o 
  -1   5   8       72.89       52.81     21.31 o 
   0   5   8     3789.82     3583.72     80.75 o 
   1   5   8      429.25      449.29     27.45 o 
   2   5   8     2634.20     2665.86     70.15 o 
   3   5   8      875.62      903.99     21.07 o 
   4   5   8      193.70      206.77     15.05 o 
   5   5   8      387.34      377.07     18.43 o 
   6   5   8      173.90      209.58     26.47 o 
   7   5   8    11088.83    11168.39    183.39 o 
   8   5   8      207.23      210.98     29.88 o 
   9   5   8     1307.90     1213.19     75.89 o 
  10   5   8        5.75        0.00     34.75 o 
  11   5   8        0.16       14.63     38.40 o 
  12   5   8       59.57       49.38     45.72 o 
  -9   6   8     4386.08     4425.61    281.63 o 
  -8   6   8      580.68      645.78     58.83 o 
  -7   6   8     2216.75     2432.21    162.76 o 
  -6   6   8      243.15      169.63     36.14 o 
  -5   6   8      384.65      332.51     45.72 o 
  -4   6   8       62.09       34.57     30.17 o 
  -3   6   8      747.38      723.38     86.87 o 
  -2   6   8      238.02      249.15     34.75 o 
  -1   6   8       26.69       45.50     22.86 o 
   0   6   8     9647.16     8901.02    170.01 o 
   1   6   8      335.55      345.10     19.88 o 
   2   6   8     2779.69     2886.54     59.73 o 
   3   6   8       97.62       99.71     13.18 o 
   4   6   8      424.71      452.18     24.95 o 
   5   6   8      925.73      982.61     26.59 o 
   6   6   8     1210.16     1201.65     37.99 o 
   7   6   8     4702.23     4511.37     88.76 o 
   8   6   8       28.16       32.38     23.76 o 
   9   6   8     7981.75     7997.30    176.59 o 
  10   6   8      168.32      172.72     32.40 o 
  11   6   8      493.61      494.19     45.13 o 
  12   6   8      142.37      123.14     38.40 o 
  -8   7   8      369.98      304.31     51.21 o 
  -7   7   8     4732.80     5055.55    139.64 o 
  -6   7   8        2.95       14.02     32.96 o 
  -5   7   8     1846.51     1914.22     74.97 o 
  -4   7   8      558.00      541.31     43.31 o 
  -3   7   8       36.24       16.55     25.19 o 
  -2   7   8      869.31      837.59     70.41 o 
  -1   7   8      129.41       94.95     23.90 o 
   0   7   8     3428.17     3430.10     80.75 o 
   1   7   8     1717.76     1724.03     48.93 o 
   2   7   8    13798.48    14077.10    181.60 o 
   3   7   8     1030.33      989.51     67.66 o 
   4   7   8     2445.74     2569.00     46.72 o 
   5   7   8      598.72      584.22     25.53 o 
   6   7   8        6.42       14.83     24.62 o 
   7   7   8      568.59      605.51     29.74 o 
   8   7   8      115.18      135.55     24.84 o 
   9   7   8     2602.64     2603.63    100.58 o 
  10   7   8      539.56      598.58     42.58 o 
  11   7   8     1950.32     2082.95    140.81 o 
  -7   8   8     1200.39     1230.75    106.07 o 
  -6   8   8     1146.37     1153.40     64.66 o 
  -5   8   8     1992.39     1896.42     75.64 o 
  -4   8   8     1033.88      978.29     56.24 o 
  -3   8   8      133.28       90.01     29.66 o 
  -2   8   8     2320.88     2314.27    102.41 o 
  -1   8   8      644.45      616.29     56.69 o 
   0   8   8     1608.32     1622.10     78.64 o 
   1   8   8      902.16      861.51     43.06 o 
   2   8   8     9276.79     8841.64    177.32 o 
   3   8   8       52.78       49.38     18.82 o 
   4   8   8    10663.25    10616.24    174.32 o 
   5   8   8       15.29       -5.61     29.07 o 
   6   8   8     3259.79     3397.01    103.80 o 
   7   8   8        0.34       26.98     40.23 o 
   8   8   8      137.98      193.85     60.35 o 
   9   8   8      357.48      263.34     71.32 o 
  10   8   8       31.26       34.75     60.35 o 
  11   8   8     1641.39     1691.60    131.67 o 
  -6   9   8      927.44      994.14     81.38 o 
  -5   9   8     1673.42     1890.93    109.73 o 
  -4   9   8     1466.04     1459.34     95.10 o 
  -3   9   8     3140.93     3295.41    138.99 o 
  -2   9   8     3180.57     3063.16    126.18 o 
  -1   9   8     2009.27     1812.78     66.36 o 
   0   9   8      374.39      296.97     41.15 o 
   1   9   8      290.87      256.20     34.75 o 
   2   9   8      733.63      730.67     67.66 o 
   3   9   8     1571.98     1578.36     51.42 o 
   4   9   8     6868.99     6597.82    134.85 o 
   5   9   8       13.79        9.03     30.95 o 
   6   9   8     1606.78     1540.30     72.85 o 
   7   9   8      548.92      592.73     53.37 o 
   8   9   8        2.74        9.14     56.69 o 
   9   9   8      270.26      356.61     76.81 o 
  10   9   8      445.59      371.24     82.29 o 
  11   9   8      781.60      764.42    106.07 o 
  -5  10   8        1.27       46.16     29.83 o 
  -4  10   8     1178.11     1162.08     63.20 o 
  -3  10   8     2321.14     2376.70     83.40 o 
  -2  10   8     1308.45     1270.44     62.47 o 
  -1  10   8      298.17      265.17     36.14 o 
   0  10   8     1303.76     1198.64     91.44 o 
   1  10   8     1123.18     1051.37     51.41 o 
   2  10   8       43.30       -9.78     53.95 o 
   3  10   8      202.25      175.65     25.62 o 
   4  10   8     1628.88     1635.15     48.36 o 
   5  10   8     2089.76     2111.05    251.45 o 
   6  10   8     3761.68     3870.44    121.04 o 
   7  10   8      458.67      492.01     53.90 o 
   8  10   8        3.38      -38.40     56.69 o 
   9  10   8      975.14     1210.63    118.87 o 
  10  10   8      233.56       95.10     69.49 o 
  -4  11   8      319.07      312.49     50.92 o 
  -3  11   8       54.55       66.03     28.85 o 
  -2  11   8     2721.86     2634.68     72.07 o 
  -1  11   8     1943.29     1812.25     59.05 o 
   0  11   8     2645.57     2520.86     66.19 o 
   1  11   8       79.16       44.27     22.26 o 
   2  11   8      368.07      355.43     27.31 o 
   3  11   8       14.56        8.41     22.54 o 
   4  11   8      351.88      396.84     65.84 o 
   5  11   8      201.81      276.14     60.35 o 
   6  11   8      723.81      752.68     63.53 o 
   7  11   8      359.07      361.26     51.41 o 
   8  11   8     1039.59      929.01    104.24 o 
   9  11   8      630.37      726.01    102.41 o 
  10  11   8        8.91       49.38     69.49 o 
  -3  12   8       55.64       28.16     28.85 o 
  -2  12   8     1344.02     1325.73     56.48 o 
  -1  12   8      687.11      701.37     42.00 o 
   0  12   8     3686.22     3535.78     82.15 o 
   1  12   8      170.33      191.80     36.58 o 
   2  12   8     2770.34     2880.34    108.81 o 
   3  12   8      162.68      164.82     43.89 o 
   4  12   8      724.64      782.71     84.12 o 
   5  12   8       17.90       -7.32     53.03 o 
   6  12   8       38.89      -29.26     51.21 o 
   7  12   8      155.07      190.48     47.45 o 
   8  12   8     1288.54     1274.64    117.04 o 
   9  12   8      661.40      768.08    107.90 o 
  -2  13   8       10.06       16.46     53.03 o 
  -1  13   8       39.17        6.68     33.55 o 
   0  13   8      803.91      787.49     85.95 o 
   1  13   8     1423.88     1493.66    106.07 o 
   2  13   8      808.04      820.52    103.32 o 
   3  13   8       61.29       56.69     53.03 o 
   4  13   8     1399.43     1444.71    109.73 o 
   5  13   8       10.48       31.09     54.86 o 
   6  13   8       69.06       34.75     60.35 o 
   0  14   8        0.85       62.18     43.89 o 
   1  14   8       20.82       17.39     53.95 o 
   2  14   8     1217.40     1336.82    107.90 o 
  -5 -11   9      333.95      449.87     62.18 o 
  -4 -11   9      108.94      128.01     47.55 o 
  -3 -11   9     3111.22     2977.21    133.50 o 
  -2 -11   9      691.86      680.30     74.98 o 
  -1 -11   9     2006.97     1808.64    106.07 o 
   0 -11   9     1204.41     1161.26     93.27 o 
   1 -11   9      172.41      182.88     58.52 o 
  -6 -10   9        1.22       39.44     36.44 o 
  -5 -10   9      115.14       86.87     60.35 o 
  -4 -10   9        1.87      -19.22     32.05 o 
  -3 -10   9      111.54       62.18     43.89 o 
  -2 -10   9      809.05      881.46     78.64 o 
  -1 -10   9     2881.19     2779.70    128.01 o 
   0 -10   9      102.26      122.53     49.38 o 
   1 -10   9      725.55      599.83     73.15 o 
   2 -10   9       97.94      104.24     53.03 o 
   3 -10   9      370.53      422.44     71.32 o 
  -7  -9   9     1146.64     1135.95     67.94 o 
  -6  -9   9       38.23       40.04     47.55 o 
  -5  -9   9      451.44      438.59     46.55 o 
  -4  -9   9       23.18       -5.88     32.50 o 
  -3  -9   9      183.82      208.35     72.24 o 
  -2  -9   9       93.37       82.29     45.72 o 
  -1  -9   9      860.38      740.64     71.32 o 
   0  -9   9     4636.67     4548.10    170.07 o 
   1  -9   9     1352.75     1201.49     91.44 o 
   2  -9   9     2450.78     2335.32    117.04 o 
   3  -9   9      192.17      138.99     56.69 o 
   4  -9   9     2284.83     2452.36    129.84 o 
   5  -9   9       39.80       18.29     54.86 o 
  -8  -8   9       22.75       55.73     38.67 o 
  -7  -8   9     2466.85     2366.17     90.94 o 
  -6  -8   9       50.46       77.29     35.50 o 
  -5  -8   9      753.43      726.91     53.58 o 
  -4  -8   9      388.17      377.50     42.96 o 
  -3  -8   9      886.31      880.95    126.18 o 
  -2  -8   9      570.30      583.37     64.01 o 
  -1  -8   9        5.37       -1.83     34.75 o 
   0  -8   9      211.85      257.85     51.21 o 
   1  -8   9     1740.95     1750.12    100.58 o 
   2  -8   9     3290.53     3139.97    137.16 o 
   3  -8   9     1280.68     1212.46     87.78 o 
   4  -8   9     1808.44     1689.77    109.73 o 
   5  -8   9      499.90      512.05     74.98 o 
   6  -8   9      435.49      442.56     71.32 o 
   7  -8   9       53.85       64.01     60.35 o 
  -9  -7   9        0.46       25.60     65.84 o 
  -8  -7   9       54.95       35.71     35.50 o 
  -7  -7   9     1243.53     1356.10     69.49 o 
  -6  -7   9      313.17      261.98     42.06 o 
  -5  -7   9     2524.25     2704.80     90.48 o 
  -4  -7   9       13.64       95.95     31.19 o 
  -3  -7   9     4106.28     3903.45    108.05 o 
  -2  -7   9      765.89      779.64     48.93 o 
  -1  -7   9     1751.88     1693.42     91.44 o 
   0  -7   9      134.24      140.23     40.23 o 
   1  -7   9      698.84      705.49     56.69 o 
   2  -7   9     4515.98     4602.83    208.48 o 
   3  -7   9      265.15      380.38     62.18 o 
   4  -7   9     2457.60     2478.17     86.61 o 
   5  -7   9      246.47      279.80     43.31 o 
   6  -7   9     2358.10     2389.14     89.87 o 
   7  -7   9      157.87      145.73     41.38 o 
   8  -7   9        2.63       11.18     39.84 o 
  -9  -6   9      679.00      621.24     58.39 o 
  -8  -6   9       54.24       51.89     37.49 o 
  -7  -6   9      305.00      310.47     43.06 o 
  -6  -6   9      341.75      353.72     86.87 o 
  -5  -6   9     3708.88     3792.97    229.51 o 
  -4  -6   9      342.81      383.60     39.84 o 
  -3  -6   9     3088.07     3148.28    190.19 o 
  -2  -6   9      989.55      974.73     40.14 o 
  -1  -6   9     6095.84     6176.03    147.21 o 
   0  -6   9      434.45      387.70     35.54 o 
   1  -6   9      370.59      408.40     37.50 o 
   2  -6   9      470.31      391.99     38.73 o 
   3  -6   9        8.71       24.36     30.37 o 
   4  -6   9     7737.86     7683.19    173.92 o 
   5  -6   9     1485.50     1466.52     68.50 o 
   6  -6   9     2493.05     2442.19    162.76 o 
   7  -6   9       10.76       -0.91     35.66 o 
   8  -6   9     1581.89     1706.09     90.52 o 
   9  -6   9      178.04      244.88     48.48 o 
  -9  -5   9     1544.46     1567.24    100.58 o 
  -8  -5   9      303.20      329.18     58.52 o 
  -7  -5   9     1656.73     1662.34     95.10 o 
  -6  -5   9       65.00       54.86     40.23 o 
  -5  -5   9        7.19       -9.70     28.35 o 
  -4  -5   9      475.65      492.37     41.14 o 
  -3  -5   9     7522.38     7401.27    131.75 o 
  -2  -5   9       31.20       21.00     18.63 o 
  -1  -5   9     5512.84     5357.37    100.54 o 
   0  -5   9     2705.09     2716.42     76.93 o 
   1  -5   9     4259.60     4339.13    175.56 o 
   2  -5   9      143.35      109.51     38.40 o 
   3  -5   9      130.41      165.66     30.37 o 
   4  -5   9     1852.83     1798.17    121.61 o 
   5  -5   9      870.64      803.16     52.26 o 
   6  -5   9     4834.57     4703.10    125.41 o 
   7  -5   9     1137.97     1137.40     66.59 o 
   8  -5   9     2316.59     2549.65    164.59 o 
   9  -5   9      152.34      197.24     51.21 o 
  -9  -4   9      391.91      446.22     67.66 o 
  -8  -4   9      264.56      292.60     56.69 o 
  -7  -4   9     3246.49     2909.54    126.18 o 
  -6  -4   9      584.30      519.37     58.52 o 
  -5  -4   9       34.72       56.69     38.40 o 
  -4  -4   9     1375.74     1411.75     71.32 o 
  -3  -4   9     1061.59      994.45     40.30 o 
  -2  -4   9       65.31       89.57     19.00 o 
  -1  -4   9    12472.49    12319.87    208.95 o 
   0  -4   9      444.97      429.85     34.25 o 
   1  -4   9     8866.27     8604.93    174.57 o 
   2  -4   9     3190.45     3116.61     84.69 o 
   3  -4   9     1981.36     1831.25    163.67 o 
   4  -4   9      182.52      153.93     30.37 o 
   5  -4   9      206.13      150.05     32.33 o 
   6  -4   9     1452.01     1444.34     63.32 o 
   7  -4   9      257.96      316.82     50.29 o 
   8  -4   9     1134.48     1200.42     66.51 o 
   9  -4   9        3.27        8.23     34.91 o 
  -9  -3   9      464.34      475.48     67.66 o 
  -8  -3   9      913.02      896.09     78.64 o 
  -7  -3   9     3760.15     3721.51    146.30 o 
  -6  -3   9     1206.01     1073.48     74.98 o 
  -5  -3   9    10526.31    10336.07    206.25 o 
  -4  -3   9      433.75      442.83     36.21 o 
  -3  -3   9      757.06      726.60     41.32 o 
  -2  -3   9      840.00      928.75     45.63 o 
  -1  -3   9     5824.68     5693.03    101.32 o 
   0  -3   9      664.74      716.22     29.86 o 
   1  -3   9     7964.68     7938.54    197.51 o 
   2  -3   9      281.64      263.66     29.74 o 
   3  -3   9     4938.93     4879.87    114.44 o 
   4  -3   9      366.86      412.49     60.35 o 
   5  -3   9       44.24       30.20     27.78 o 
   6  -3   9       54.39       86.28     29.07 o 
   7  -3   9      255.93      264.07     37.43 o 
   8  -3   9     2307.81     2355.59     85.99 o 
   9  -3   9      203.24      259.68     58.52 o 
  10  -3   9     2098.88     2148.78    128.01 o 
  -9  -2   9      302.62      267.00     56.69 o 
  -8  -2   9     2310.26     2377.38    117.04 o 
  -7  -2   9      954.99      965.58     76.81 o 
  -6  -2   9     5150.57     5098.02    136.24 o 
  -5  -2   9    11691.00    11430.95    224.99 o 
  -4  -2   9     3975.97     3940.86     96.33 o 
  -3  -2   9     5305.20     5384.78    172.82 o 
  -2  -2   9      229.78      206.65     25.86 o 
  -1  -2   9      294.93      295.34     21.49 o 
   0  -2   9      411.89      350.06     32.08 o 
   1  -2   9     6154.24     5869.43    124.14 o 
   2  -2   9      531.25      437.84     32.33 o 
   3  -2   9      726.31      709.37     47.55 o 
   4  -2   9    10848.59    11107.63    207.28 o 
   5  -2   9      448.74      428.21     73.15 o 
   6  -2   9     3391.38     3251.14     91.16 o 
   7  -2   9        8.38       33.43     27.78 o 
   8  -2   9      149.96      156.61     35.40 o 
   9  -2   9        0.21       89.61     51.21 o 
  10  -2   9     2727.90     2399.32    128.01 o 
  -9  -1   9      358.79      371.24     64.01 o 
  -8  -1   9      225.87      173.73     51.21 o 
  -7  -1   9      871.36      884.17     66.75 o 
  -6  -1   9     1343.84     1380.97     91.44 o 
  -5  -1   9     3746.23     3769.94    175.56 o 
  -4  -1   9      413.14      357.59     32.96 o 
  -3  -1   9    10006.81     9945.37    195.26 o 
  -2  -1   9     1048.18     1052.52     43.31 o 
  -1  -1   9     2676.27     2564.63     67.88 o 
   0  -1   9      118.37      138.31     19.67 o 
   1  -1   9      646.78      630.09     36.70 o 
   2  -1   9     1738.43     1805.69     54.95 o 
   3  -1   9     7002.85     7143.92    274.31 o 
   4  -1   9     5569.43     5650.06    123.49 o 
   5  -1   9     1932.70     2021.44     65.29 o 
   6  -1   9    14827.01    14544.07    278.67 o 
   7  -1   9      261.00      352.39     76.81 o 
   8  -1   9     2215.43     2197.88     77.59 o 
   9  -1   9      487.02      506.56     67.66 o 
  10  -1   9      118.68      129.84     51.21 o 
  11  -1   9        7.01      -47.55     47.55 o 
  -9   0   9        0.62      -16.46     47.55 o 
  -8   0   9      851.36      866.83     84.12 o 
  -7   0   9      346.07      334.85     40.09 o 
  -6   0   9      455.70      456.46     40.02 o 
  -5   0   9     3578.10     3510.55     93.08 o 
  -4   0   9     3028.62     3086.28     82.73 o 
  -3   0   9     7085.27     6887.47    144.18 o 
  -2   0   9       69.45       76.96     22.60 o 
  -1   0   9    13190.95    12554.21    234.70 o 
   0   0   9      180.37      149.25     22.60 o 
   1   0   9     3986.68     3670.60     84.69 o 
   2   0   9        6.07       -0.91     26.52 o 
   3   0   9      567.68      588.12     22.41 o 
   4   0   9      609.01      671.84     96.01 o 
   5   0   9     2763.02     2818.14     75.64 o 
   6   0   9    10481.91    10400.11    206.23 o 
   7   0   9     1953.77     1996.81     66.59 o 
   8   0   9     4852.48     4420.09    160.93 o 
   9   0   9     1345.31     1413.62     93.27 o 
  10   0   9     1120.18      972.90     87.78 o 
  11   0   9      125.15      111.55     54.86 o 
  -9   1   9      916.04      932.66     87.78 o 
  -8   1   9     2423.31     2490.97     88.57 o 
  -7   1   9     1227.11     1235.02     61.33 o 
  -6   1   9      613.82      621.21     72.24 o 
  -5   1   9     2605.72     2439.29     76.26 o 
  -4   1   9     2759.27     2859.73    105.15 o 
  -3   1   9      249.03      249.87     27.78 o 
  -2   1   9      273.06      301.99     29.07 o 
  -1   1   9    14317.79    13807.63    254.75 o 
   0   1   9      382.50      438.12     29.07 o 
   1   1   9    27243.50    27952.14    488.15 o 
   2   1   9      308.12      299.02     38.40 o 
   3   1   9     4607.16     4461.95     77.75 o 
   4   1   9      912.88      872.69     48.46 o 
   5   1   9     1682.38     1585.21     38.46 o 
   6   1   9     1592.76     1692.31     57.45 o 
   7   1   9      344.36      373.79     33.62 o 
   8   1   9     4689.49     4902.88    170.07 o 
   9   1   9     1199.06     1232.58     84.12 o 
  10   1   9     1320.62     1183.20     87.78 o 
  11   1   9        1.29      -45.72     45.72 o 
  -9   2   9      245.18      276.14     64.01 o 
  -8   2   9     5278.59     5670.82    377.64 o 
  -7   2   9     1351.63     1237.09     61.41 o 
  -6   2   9     3816.66     3729.93    103.45 o 
  -5   2   9     3892.70     3965.45    128.01 o 
  -4   2   9       78.69       88.69     28.45 o 
  -3   2   9      214.40      219.51     48.46 o 
  -2   2   9     1752.95     1815.78     56.90 o 
  -1   2   9     1376.56     1576.28     50.97 o 
   0   2   9     1951.11     1832.50    109.73 o 
   1   2   9    17604.66    17593.04    597.09 o 
   2   2   9     1072.81     1103.83     40.09 o 
   3   2   9     6242.20     6183.79    102.66 o 
   4   2   9       37.72       44.23     14.33 o 
   5   2   9       56.01       73.83     18.26 o 
   6   2   9      521.46      550.56     26.70 o 
   7   2   9     6693.00     6590.82    199.33 o 
   8   2   9     4523.14     4014.11    142.64 o 
   9   2   9      607.81      674.81     65.84 o 
  10   2   9     4105.77     3823.92    151.79 o 
  11   2   9       42.79       31.09     45.72 o 
  -9   3   9      677.62      773.56     89.61 o 
  -8   3   9      270.67      255.96     64.01 o 
  -7   3   9     1034.53     1163.11     93.27 o 
  -6   3   9     3958.59     3842.34    161.84 o 
  -5   3   9     3193.10     3273.47    131.67 o 
  -4   3   9     1040.94      974.28     58.52 o 
  -3   3   9     1347.03     1367.95     53.56 o 
  -2   3   9     1909.58     1815.17     58.15 o 
  -1   3   9     1535.54     1477.27     69.49 o 
   0   3   9     1002.61     1048.92     54.86 o 
   1   3   9    14980.46    15400.39    276.72 o 
   2   3   9     4594.10     4682.38     79.17 o 
   3   3   9    26142.22    25809.45    978.94 o 
   4   3   9     1160.60     1234.95     30.02 o 
   5   3   9     6092.82     6136.14     96.86 o 
   6   3   9     1018.30     1066.48     29.81 o 
   7   3   9     1074.58     1036.90     64.01 o 
   8   3   9       68.34        9.14     32.92 o 
   9   3   9      769.82      702.24     64.01 o 
  10   3   9      437.18      338.32     56.69 o 
  11   3   9      733.62      746.13     74.98 o 
  -9   4   9       11.78       79.55     40.09 o 
  -8   4   9        0.89      -17.92     59.43 o 
  -7   4   9      221.91      204.57     38.13 o 
  -6   4   9      188.13      170.13     36.84 o 
  -5   4   9     3864.04     3985.46    221.28 o 
  -4   4   9     4956.00     4676.14    114.44 o 
  -3   4   9     6095.48     5907.20    131.25 o 
  -2   4   9      313.99      256.26     28.36 o 
  -1   4   9      188.72      127.07     23.90 o 
   0   4   9      123.46      147.15     26.52 o 
   1   4   9      165.50      151.76     21.55 o 
   2   4   9       35.53       37.51     13.35 o 
   3   4   9    14813.26    15036.88    194.89 o 
   4   4   9      642.61      749.39     24.28 o 
   5   4   9     9273.95     9541.61    116.40 o 
   6   4   9      321.41      327.66     23.52 o 
   7   4   9     1364.28     1369.84     43.44 o 
   8   4   9      144.56      171.90     38.40 o 
   9   4   9      102.56      129.84     40.23 o 
  10   4   9       10.83        3.66     36.58 o 
  11   4   9      345.45      331.00     53.03 o 
  12   4   9     1277.81     1261.84     89.61 o 
  -9   5   9      470.15      612.48     99.67 o 
  -8   5   9      148.57      113.09     39.84 o 
  -7   5   9       67.02       66.75     42.98 o 
  -6   5   9       49.39       74.55     32.80 o 
  -5   5   9     2173.35     2226.37     79.52 o 
  -4   5   9     6713.39     6949.14    154.52 o 
  -3   5   9     9315.40     9337.53    191.37 o 
  -2   5   9    12367.71    12730.77    372.15 o 
  -1   5   9    14574.23    14502.67    268.30 o 
   0   5   9     1998.22     1880.10     54.95 o 
   1   5   9      299.43      298.69     24.86 o 
   2   5   9       53.21       69.40     13.64 o 
   3   5   9     2022.22     2161.65     64.21 o 
   4   5   9     3292.02     3437.46     49.01 o 
   5   5   9     8224.03     8266.01    138.74 o 
   6   5   9     1593.56     1612.40     71.25 o 
   7   5   9     3345.67     3242.17     70.34 o 
   8   5   9     3826.38     3744.22     98.81 o 
   9   5   9       20.72       31.53     28.42 o 
  10   5   9       29.21      -18.56     41.15 o 
  11   5   9      110.40      196.69     37.55 o 
  12   5   9      661.78      715.04     56.83 o 
  -8   6   9     2541.35     2779.03    186.53 o 
  -7   6   9      260.34      194.03     42.67 o 
  -6   6   9      301.05      359.22     66.75 o 
  -5   6   9      156.86      203.84     45.72 o 
  -4   6   9      926.66      992.25     54.26 o 
  -3   6   9     5413.13     5386.62    125.43 o 
  -2   6   9     5542.25     5555.19    124.12 o 
  -1   6   9     3570.12     3510.67     86.61 o 
   0   6   9     1846.20     1862.58     54.86 o 
   1   6   9     3482.69     3777.66     84.36 o 
   2   6   9       54.20       72.41     13.97 o 
   3   6   9       31.51       53.57     12.67 o 
   4   6   9       49.50       37.72     12.36 o 
   5   6   9     1540.68     1516.58     42.03 o 
   6   6   9     1339.54     1361.54     41.93 o 
   7   6   9     8703.55     8789.54    150.54 o 
   8   6   9     2583.93     2581.99     81.38 o 
   9   6   9     2254.71     2235.92     73.75 o 
  10   6   9     1070.24     1085.04     56.45 o 
  11   6   9      115.90      137.20     35.44 o 
  12   6   9      231.98      335.77     80.47 o 
  -8   7   9     2432.41     2378.63     95.69 o 
  -7   7   9        3.82      -31.09     35.54 o 
  -6   7   9     1887.28     1948.28    124.36 o 
  -5   7   9        2.83        3.95     32.25 o 
  -4   7   9        1.50      -27.16     27.16 o 
  -3   7   9      664.74      771.57    101.50 o 
  -2   7   9     1246.74     1297.30     68.58 o 
  -1   7   9     8214.63     7956.00    162.25 o 
   0   7   9     1158.64     1124.97     45.04 o 
   1   7   9     3136.99     3117.60    128.01 o 
   2   7   9       10.88        1.83     25.60 o 
   3   7   9     2102.53     2096.58     59.52 o 
   4   7   9     2317.21     2389.60     55.42 o 
   5   7   9       51.55       89.93     18.89 o 
   6   7   9      103.86       99.41     18.10 o 
   7   7   9     1274.91     1270.53     40.50 o 
   8   7   9     1142.06     1143.60     61.36 o 
   9   7   9     2269.50     2257.05     85.04 o 
  10   7   9     2053.90     2082.29     72.27 o 
  11   7   9      787.29      804.65    100.58 o 
  -7   8   9        5.61      -53.03     53.03 o 
  -6   8   9     1553.83     1581.87    106.07 o 
  -5   8   9       66.93      -43.89     45.72 o 
  -4   8   9      847.18      826.60     76.81 o 
  -3   8   9      899.21      930.83     76.81 o 
  -2   8   9       42.14       74.98     38.40 o 
  -1   8   9       95.12       76.81     36.58 o 
   0   8   9     1422.07     1397.17     73.15 o 
   1   8   9     3858.94     3620.93    120.70 o 
   2   8   9      162.01      144.00     25.71 o 
   3   8   9    10038.36     9320.63    184.08 o 
   4   8   9      538.93      479.73     29.62 o 
   5   8   9     3266.99     3252.23     67.62 o 
   6   8   9      564.26      525.39     47.64 o 
   7   8   9      891.77      937.99     60.41 o 
   8   8   9     1182.55     1218.31     68.09 o 
   9   8   9     1114.59     1260.01    111.55 o 
  10   8   9      514.15      543.14     85.95 o 
  11   8   9      276.65      345.63     82.29 o 
  -6   9   9     2718.37     2622.43    137.16 o 
  -5   9   9       52.01       23.77     53.03 o 
  -4   9   9     2938.25     2929.66    133.50 o 
  -3   9   9     1075.42      950.95     80.47 o 
  -2   9   9      292.57      294.43     53.03 o 
  -1   9   9     1113.87     1099.08     73.15 o 
   0   9   9       88.66      123.71     28.99 o 
   1   9   9     1253.09     1303.48     58.52 o 
   2   9   9     1464.20     1459.31     54.77 o 
   3   9   9     2870.24     2872.21     75.38 o 
   4   9   9       22.75       13.03     16.65 o 
   5   9   9     3456.21     3353.94    106.96 o 
   6   9   9      111.98      131.11     37.74 o 
   7   9   9      811.92      806.27     59.62 o 
   8   9   9       20.31      -10.64     35.12 o 
   9   9   9        9.87      -21.95     53.03 o 
  10   9   9     1869.26     1964.08    138.99 o 
  11   9   9      505.79      720.53    100.58 o 
  -5  10   9      173.53       95.10     56.69 o 
  -4  10   9     2383.32     2571.22    128.01 o 
  -3  10   9     1428.10     1360.59     95.10 o 
  -2  10   9     1465.87     1529.64     90.52 o 
  -1  10   9     1506.16     1476.67     64.50 o 
   0  10   9      551.29      549.20     43.93 o 
   1  10   9       34.97        9.33     25.48 o 
   2  10   9      625.28      633.73     41.22 o 
   3  10   9     4059.28     3930.61    170.07 o 
   4  10   9        0.03      -14.04     27.43 o 
   5  10   9     4673.32     4857.16    184.70 o 
   6  10   9      572.45      525.03     54.89 o 
   7  10   9     1588.42     1707.49     81.19 o 
   8  10   9      109.71       75.70     48.46 o 
   9  10   9      178.81      202.99     74.98 o 
  10  10   9        3.13       -1.83     56.69 o 
  -4  11   9      647.99      645.45     45.70 o 
  -3  11   9       92.81       82.53     35.54 o 
  -2  11   9     1511.94     1380.74    105.15 o 
  -1  11   9     1838.34     1747.54     73.17 o 
   0  11   9      619.02      615.02     47.01 o 
   1  11   9      312.27      272.12     49.38 o 
   2  11   9      405.75      385.05     35.72 o 
   3  11   9      827.31      822.05     32.63 o 
   4  11   9      582.62      587.03     73.15 o 
   5  11   9     4288.50     4213.44    175.56 o 
   6  11   9      298.13      307.23     64.01 o 
   7  11   9     3713.56     3883.61    156.36 o 
   8  11   9      108.90      155.05     44.26 o 
   9  11   9      325.46      351.12     84.12 o 
  -4  12   9      128.35      129.84     58.52 o 
  -3  12   9      148.72      154.98     32.70 o 
  -2  12   9     1659.63     1810.64     67.20 o 
  -1  12   9     1336.41     1317.17     54.14 o 
   0  12   9     3128.24     3033.46     76.50 o 
   1  12   9     2304.15     2373.91     63.67 o 
   2  12   9      928.42      875.82     38.22 o 
   3  12   9     1175.50     1193.42     62.18 o 
   4  12   9      303.40      201.16     60.35 o 
   5  12   9      681.25      685.78     84.12 o 
   6  12   9      242.11      303.57     69.49 o 
   7  12   9      722.03      872.31     96.92 o 
   8  12   9       49.31       56.69     67.66 o 
   9  12   9      699.46      901.57    113.38 o 
  -2  13   9      721.35      821.11     89.61 o 
  -1  13   9       30.91       27.40     70.41 o 
   0  13   9      871.01      948.98     59.30 o 
   1  13   9      623.53      618.24     74.98 o 
   2  13   9     2063.87     2174.37     81.38 o 
   3  13   9      584.27      543.14     80.47 o 
   4  13   9      211.31      221.28     65.84 o 
   5  13   9      141.57      115.21     58.52 o 
   6  13   9       74.09      201.16     69.49 o 
   0  14   9      580.64      585.20     67.66 o 
   1  14   9      567.81      621.78     62.18 o 
  -2 -11  10     3612.43     3494.74    149.96 o 
  -5 -10  10       64.51       42.06     47.55 o 
  -4 -10  10     1440.19     1550.78     98.75 o 
  -3 -10  10      246.34      268.83     56.69 o 
  -2 -10  10     3960.61     3756.26    153.62 o 
  -1 -10  10      394.77      259.68     58.52 o 
   0 -10  10     1362.94     1219.78     93.27 o 
   1 -10  10       90.24       56.69     49.38 o 
   2 -10  10       15.29      109.73     56.69 o 
   3 -10  10       10.95      -42.06     42.06 o 
  -7  -9  10      572.54      510.22     87.78 o 
  -6  -9  10      818.93      851.41     62.83 o 
  -5  -9  10      324.80      313.90     44.26 o 
  -4  -9  10        0.33       39.69     62.18 o 
  -3  -9  10      151.74      177.39     53.03 o 
  -2  -9  10     4139.32     4101.89    159.10 o 
  -1  -9  10       64.75       36.58     45.72 o 
   0  -9  10     1904.30     1804.98    104.24 o 
   1  -9  10       57.85       84.12     51.21 o 
   2  -9  10      254.78      257.85     60.35 o 
   3  -9  10      299.94      181.05     58.52 o 
   4  -9  10      153.75      204.82     62.18 o 
   5  -9  10      269.53      325.52     71.32 o 
  -8  -8  10      635.58      694.93     98.75 o 
  -7  -8  10       75.30       63.05     38.67 o 
  -6  -8  10      869.37      970.55     64.15 o 
  -5  -8  10       21.58       40.03     34.27 o 
  -4  -8  10      428.32      456.10     55.78 o 
  -3  -8  10       31.77       27.06     31.66 o 
  -2  -8  10     1354.21     1214.29     84.12 o 
  -1  -8  10       52.60       58.52     43.89 o 
   0  -8  10     3409.98     3200.31    135.33 o 
   1  -8  10     1141.38     1223.43     87.78 o 
   2  -8  10     2379.03     2483.44    122.53 o 
   3  -8  10     1500.81     1543.47     98.75 o 
   4  -8  10      371.48      265.17     64.01 o 
   5  -8  10     1492.38     1448.37    104.24 o 
   6  -8  10      248.81      321.86     69.49 o 
  -8  -7  10     1053.87     1111.48     70.72 o 
  -7  -7  10     2372.53     2219.94     87.39 o 
  -6  -7  10     5486.23     5345.36    142.42 o 
  -5  -7  10      392.14      418.65     64.92 o 
  -4  -7  10     2789.80     2653.11     88.52 o 
  -3  -7  10        9.55      -10.14     28.36 o 
  -2  -7  10     2260.75     2125.03     75.44 o 
  -1  -7  10        2.51      -10.97     38.40 o 
   0  -7  10     2579.73     2413.95    109.73 o 
   1  -7  10      114.60      117.68     39.32 o 
   2  -7  10     2436.79     2551.37     85.99 o 
   3  -7  10      851.56      916.66     77.72 o 
   4  -7  10     3348.85     3302.95    102.16 o 
   5  -7  10     1617.40     1765.63     79.52 o 
   6  -7  10      130.49      118.09     39.42 o 
   7  -7  10      165.76      129.42     42.01 o 
   8  -7  10      670.55      762.56    103.32 o 
  -9  -6  10      289.43      367.58     84.12 o 
  -8  -6  10       39.69       -0.13     40.23 o 
  -7  -6  10     1661.64     1696.14    132.58 o 
  -6  -6  10      106.67      156.53     60.35 o 
  -5  -6  10     1049.84     1086.98     61.07 o 
  -4  -6  10     2667.78     2699.26    201.16 o 
  -3  -6  10      577.15      593.68     44.60 o 
  -2  -6  10     3269.50     3294.90     93.08 o 
  -1  -6  10       28.20       43.70     25.19 o 
   0  -6  10      842.16      737.34    120.70 o 
   1  -6  10     2658.54     2556.82     80.17 o 
   2  -6  10     1251.92     1344.88     76.81 o 
   3  -6  10     2642.81     2648.96     85.99 o 
   4  -6  10     1587.06     1644.95     94.18 o 
   5  -6  10     6814.33     6913.47    251.45 o 
   6  -6  10      961.30     1097.11     69.49 o 
   7  -6  10     1266.46     1435.53     82.29 o 
   8  -6  10      171.92      124.96     42.61 o 
  -9  -5  10     1431.28     1492.26    100.58 o 
  -8  -5  10       54.17       54.86     45.72 o 
  -7  -5  10       94.93      -16.46     42.06 o 
  -6  -5  10      696.09      698.58     69.49 o 
  -5  -5  10      701.93      668.52     49.47 o 
  -4  -5  10      795.43      810.28     90.52 o 
  -3  -5  10        9.81       45.13     21.06 o 
  -2  -5  10     6960.09     6981.09    125.10 o 
  -1  -5  10      635.32      650.06     34.06 o 
   0  -5  10     4560.88     4500.26    109.89 o 
   1  -5  10      372.98      383.08     37.50 o 
   2  -5  10      144.66      137.78     30.20 o 
   3  -5  10      413.02      462.13     41.32 o 
   4  -5  10     3528.04     3536.28    100.84 o 
   5  -5  10     2167.14     2122.25     78.23 o 
   6  -5  10     3177.00     3187.76    147.21 o 
   7  -5  10     3788.27     3934.46    116.38 o 
   8  -5  10      554.48      564.95     54.31 o 
   9  -5  10     2111.73     2243.88    135.33 o 
  -9  -4  10     1708.26     1578.21    104.24 o 
  -8  -4  10      576.71      532.17     69.49 o 
  -7  -4  10      804.36      733.33     73.15 o 
  -6  -4  10      405.03      449.87     58.52 o 
  -5  -4  10      392.61      305.40     51.21 o 
  -4  -4  10      480.03      453.53     37.43 o 
  -3  -4  10      131.93      141.83     23.18 o 
  -2  -4  10     6333.20     6133.88    112.15 o 
  -1  -4  10       58.39       89.42     19.57 o 
   0  -4  10    16240.04    16001.85    300.00 o 
   1  -4  10      613.18      552.02     53.03 o 
   2  -4  10    13099.67    12559.28    344.72 o 
   3  -4  10     1598.88     1467.48    117.95 o 
   4  -4  10      353.83      344.22     41.15 o 
   5  -4  10      140.61      159.57     40.23 o 
   6  -4  10     1468.85     1360.93     66.59 o 
   7  -4  10     3226.62     3335.27    196.59 o 
   8  -4  10     1411.28     1610.71    102.41 o 
   9  -4  10      702.38      599.83     78.64 o 
  -9  -3  10      634.54      641.89     76.81 o 
  -8  -3  10      744.13      735.16     76.81 o 
  -7  -3  10     1251.66     1192.35     85.95 o 
  -6  -3  10     3335.47     3139.97    129.84 o 
  -5  -3  10      413.12      498.50     71.32 o 
  -4  -3  10      165.38      184.12     30.37 o 
  -3  -3  10      651.15      762.36     45.26 o 
  -2  -3  10      922.71     1010.70     46.84 o 
  -1  -3  10        4.31       -9.77     27.87 o 
   0  -3  10    13728.90    12933.06    403.24 o 
   1  -3  10      124.87      140.09     27.43 o 
   2  -3  10     5379.42     5208.73    119.61 o 
   3  -3  10      301.17      350.40     34.91 o 
   4  -3  10     1173.61     1068.91     50.43 o 
   5  -3  10     1321.93     1222.88     56.24 o 
   6  -3  10     1981.60     2050.11     76.29 o 
   7  -3  10      490.23      513.63     48.48 o 
   8  -3  10       21.82       58.52     48.46 o 
   9  -3  10     2998.12     2966.23    146.30 o 
  10  -3  10       39.91      -12.80     53.03 o 
  -9  -2  10      100.50       96.92     53.03 o 
  -8  -2  10      691.94      713.21     74.98 o 
  -7  -2  10     2390.90     2494.42    118.87 o 
  -6  -2  10     3046.97     3190.17    257.85 o 
  -5  -2  10     2397.52     2362.79    160.93 o 
  -4  -2  10     4765.66     4655.94    112.50 o 
  -3  -2  10     2868.17     2797.15     80.46 o 
  -2  -2  10      140.79      137.43     26.49 o 
  -1  -2  10      437.41      446.21     49.14 o 
   0  -2  10     2678.40     2685.41     55.56 o 
   1  -2  10      548.13      526.12     34.91 o 
   2  -2  10    17975.72    17671.42    498.34 o 
   3  -2  10      934.19      922.86     46.50 o 
   4  -2  10     5260.50     5185.64    172.82 o 
   5  -2  10      537.47      604.76     43.31 o 
   6  -2  10       89.91       98.75     29.74 o 
   7  -2  10      224.04      188.90     34.91 o 
   8  -2  10     1725.92     1838.94     77.72 o 
   9  -2  10      978.32      982.04     89.61 o 
  10  -2  10      165.97      250.54     64.01 o 
  -9  -1  10       42.80      104.24     49.38 o 
  -8  -1  10       91.37       91.44     47.55 o 
  -7  -1  10      225.27      274.31     54.86 o 
  -6  -1  10     2879.91     2795.48     84.69 o 
  -5  -1  10     5476.03     5426.48    126.71 o 
  -4  -1  10     2337.93     2478.47     82.29 o 
  -3  -1  10     6938.28     6982.65    148.69 o 
  -2  -1  10     1364.12     1340.23     85.95 o 
  -1  -1  10      202.54      192.62     43.89 o 
   0  -1  10     2965.43     2958.93     94.40 o 
   1  -1  10      482.80      466.56     33.55 o 
   2  -1  10     6796.38     6662.27    139.01 o 
   3  -1  10      933.27      885.79     43.31 o 
   4  -1  10     5783.08     5722.89    127.37 o 
   5  -1  10      850.95      858.98     46.34 o 
   6  -1  10     4274.32     3964.73    102.80 o 
   7  -1  10     1127.03     1104.75     85.04 o 
   8  -1  10       67.43       72.43     29.66 o 
   9  -1  10      222.71      195.68     54.86 o 
  10  -1  10       71.93      111.55     53.03 o 
  -9   0  10      523.81      736.99     80.47 o 
  -8   0  10       28.33       54.86     47.55 o 
  -7   0  10      107.13      141.82     35.40 o 
  -6   0  10      692.91      637.67     47.19 o 
  -5   0  10     5412.72     5436.57    128.02 o 
  -4   0  10    13288.16    12970.03    331.92 o 
  -3   0  10     3975.83     3986.05    125.27 o 
  -2   0  10     8451.60     8215.26    238.65 o 
  -1   0  10     1331.22     1419.27     85.04 o 
   0   0  10      408.43      459.48     31.03 o 
   1   0  10     5619.76     5786.35    122.85 o 
   2   0  10     1571.81     1564.07    110.64 o 
   3   0  10      474.46      472.80     38.40 o 
   4   0  10     8143.13     8031.98    162.28 o 
   5   0  10      645.92      707.22     25.76 o 
   6   0  10     4553.23     4378.32    107.31 o 
   7   0  10     1972.91     2092.85     95.10 o 
   8   0  10     3005.84     2659.00    120.70 o 
   9   0  10        0.41       27.43     40.23 o 
  10   0  10      149.11      129.84     53.03 o 
  11   0  10      394.05      420.61     69.49 o 
  -9   1  10     2408.14     2441.38    128.01 o 
  -8   1  10       49.12       67.66     49.38 o 
  -7   1  10        3.99      -22.50     54.86 o 
  -6   1  10       68.30      101.87     30.37 o 
  -5   1  10     1030.34     1022.60     51.72 o 
  -4   1  10     3370.43     3227.04    101.50 o 
  -3   1  10     9239.16     8855.05    179.74 o 
  -2   1  10     7753.40     7591.70    158.19 o 
  -1   1  10     4815.28     5169.90    113.79 o 
   0   1  10    12658.76    12401.38    384.04 o 
   1   1  10     1675.23     1636.31     51.72 o 
   2   1  10     1883.46     1897.07     83.21 o 
   3   1  10     1100.07     1089.10     42.67 o 
   4   1  10      202.68      194.03     17.73 o 
   5   1  10     3318.82     3412.10     65.06 o 
   6   1  10     2289.90     2353.81     69.79 o 
   7   1  10     3235.46     3145.70     84.69 o 
   8   1  10     1329.08     1270.98     78.64 o 
   9   1  10     2710.76     2552.94    117.04 o 
  10   1  10      150.50      245.05     56.69 o 
  11   1  10       30.54       16.46     49.38 o 
  -9   2  10     3648.42     3748.94    168.25 o 
  -8   2  10       17.32       25.60     47.55 o 
  -7   2  10     4125.16     4353.18    131.67 o 
  -6   2  10       42.84        8.17     29.07 o 
  -5   2  10        4.23      -10.78     28.35 o 
  -4   2  10       21.98        7.73     25.77 o 
  -3   2  10      728.84      598.09     38.79 o 
  -2   2  10     2621.11     2592.11     71.76 o 
  -1   2  10     5960.75     6293.91    132.54 o 
   0   2  10     7355.06     7281.15    146.12 o 
   1   2  10      824.46      871.95     69.49 o 
   2   2  10     4879.67     4834.37    103.45 o 
   3   2  10      273.48      290.09     25.77 o 
   4   2  10       30.70       53.63     20.83 o 
   5   2  10      557.40      520.98     21.83 o 
   6   2  10      578.84      554.05     26.09 o 
   7   2  10     6784.99     6108.03    190.19 o 
   8   2  10     3903.28     3688.59    137.16 o 
   9   2  10     4201.55     4028.74    151.79 o 
  10   2  10     2725.63     2708.38    124.36 o 
  11   2  10     1224.45     1135.65     91.44 o 
  -9   3  10     2383.97     2719.35    144.47 o 
  -8   3  10      533.73      622.03     55.56 o 
  -7   3  10     3344.72     3460.92    106.63 o 
  -6   3  10       23.16      -12.88     30.20 o 
  -5   3  10     2684.74     2707.72    147.21 o 
  -4   3  10      805.23      925.66     50.38 o 
  -3   3  10      306.15      367.66     34.25 o 
  -2   3  10      106.13      134.72     44.80 o 
  -1   3  10       26.95       23.77     20.69 o 
   0   3  10    10841.80    10299.32    195.90 o 
   1   3  10     1096.24     1153.44     60.35 o 
   2   3  10    22436.72    21566.92    380.82 o 
   3   3  10        1.93      -13.35     13.35 o 
   4   3  10     6385.27     6347.92    166.46 o 
   5   3  10       62.85       57.30     13.88 o 
   6   3  10      135.06      132.07     15.94 o 
   7   3  10     1122.51     1111.26     44.76 o 
   8   3  10     1957.70     1757.43     89.61 o 
   9   3  10     1431.61     1395.34     82.29 o 
  10   3  10     3423.77     3496.57    138.99 o 
  11   3  10     2260.98     2253.02    113.38 o 
  -9   4  10       51.52      106.50     43.31 o 
  -8   4  10      179.10      253.39     44.60 o 
  -7   4  10     2276.65     2435.06     90.52 o 
  -6   4  10      525.56      531.30     48.48 o 
  -5   4  10     4023.02     3854.66    107.31 o 
  -4   4  10     4805.48     4508.64    114.44 o 
  -3   4  10      228.09      253.36     33.62 o 
  -2   4  10     3595.42     3613.77     90.52 o 
  -1   4  10        3.33       14.39     20.01 o 
   0   4  10     2150.51     2183.85     95.10 o 
   1   4  10     1996.47     2005.57     56.24 o 
   2   4  10    15943.67    16120.13    236.14 o 
   3   4  10      871.35      911.92     29.41 o 
   4   4  10    15392.23    15686.68    340.67 o 
   5   4  10        1.72        2.70     12.95 o 
   6   4  10      345.07      354.64     31.86 o 
   7   4  10      152.37      145.96     21.64 o 
   8   4  10       24.64      -23.66     23.66 o 
   9   4  10      685.65      700.75     87.78 o 
  10   4  10     1533.42     1516.03     89.61 o 
  11   4  10     1324.53     1316.70     87.78 o 
  -9   5  10       83.29       67.29     43.91 o 
  -8   5  10        2.23       -3.00     35.93 o 
  -7   5  10     2014.72     2204.28    198.42 o 
  -6   5  10      131.01      209.92     42.06 o 
  -5   5  10     4798.36     4929.97    125.43 o 
  -4   5  10     3680.83     3631.24     99.57 o 
  -3   5  10     3311.91     3389.62     93.08 o 
  -2   5  10     3300.28     2983.89    228.59 o 
  -1   5  10     1407.25     1427.19     96.01 o 
   0   5  10     4277.82     4278.59    103.32 o 
   1   5  10     1810.72     1765.99     60.35 o 
   2   5  10     4700.91     4588.92    111.78 o 
   3   5  10      135.75      134.49     15.03 o 
   4   5  10     9404.07     9631.26    121.35 o 
   5   5  10      121.66      136.60     19.17 o 
   6   5  10     6426.27     6431.67    118.98 o 
   7   5  10      113.97      116.10     21.20 o 
   8   5  10      328.26      321.23     34.15 o 
   9   5  10       37.13       15.82     36.58 o 
  10   5  10      277.93      223.84     36.83 o 
  11   5  10      682.25      724.80     53.79 o 
  12   5  10      850.18     1006.51     66.22 o 
  -8   6  10      493.94      517.59     56.72 o 
  -7   6  10     1422.82     1413.95     75.64 o 
  -6   6  10       54.50       16.05     35.66 o 
  -5   6  10     1081.80     1039.60     70.41 o 
  -4   6  10      255.57      257.01     60.35 o 
  -3   6  10     4825.83     4753.83    117.02 o 
  -2   6  10     2209.02     2025.06     67.21 o 
  -1   6  10     7607.10     7598.33    157.11 o 
   0   6  10      522.37      516.56     33.62 o 
   1   6  10     2365.21     2391.62     71.32 o 
   2   6  10       78.94       97.80     15.31 o 
   3   6  10      337.55      348.59     21.53 o 
   4   6  10     8069.28     8005.86    136.29 o 
   5   6  10       31.81       12.07     17.29 o 
   6   6  10     4113.34     4190.52     83.19 o 
   7   6  10      485.97      508.58     30.05 o 
   8   6  10      301.97      382.18     29.47 o 
   9   6  10     1840.40     1966.77     69.01 o 
  10   6  10       61.86       46.79     74.06 o 
  11   6  10      720.13      705.52     53.95 o 
  12   6  10      518.72      670.59    106.98 o 
  -8   7  10      142.05      107.29     44.60 o 
  -7   7  10     1683.36     1625.72    146.30 o 
  -6   7  10       10.93       23.02     46.63 o 
  -5   7  10      785.75      793.21     55.56 o 
  -4   7  10       67.86       39.32     30.95 o 
  -3   7  10     4565.58     4358.69    111.85 o 
  -2   7  10     1666.09     1600.47     62.18 o 
  -1   7  10     3412.17     3438.36     88.52 o 
   0   7  10     3343.66     3363.80     83.34 o 
   1   7  10     1605.09     1565.41     73.15 o 
   2   7  10     4643.94     4577.37    138.99 o 
   3   7  10       25.77       32.92     30.17 o 
   4   7  10      411.15      398.79     28.35 o 
   5   7  10      229.13      255.13     37.71 o 
   6   7  10     6346.29     6375.18    114.95 o 
   7   7  10       66.17       52.42     19.87 o 
   8   7  10     4205.05     4239.11     87.25 o 
   9   7  10       72.37       38.49     67.66 o 
  10   7  10     1059.78     1047.68     54.80 o 
  11   7  10      874.56      859.51    100.58 o 
  -7   8  10     2142.11     2295.08    137.16 o 
  -6   8  10       48.42       36.58     49.38 o 
  -5   8  10     1793.59     1730.00    106.07 o 
  -4   8  10      253.33      310.89     56.69 o 
  -3   8  10      897.51      897.92     76.81 o 
  -2   8  10     1701.01     1660.51     89.61 o 
  -1   8  10     7964.81     7713.67    232.25 o 
   0   8  10     4907.80     5036.38    162.76 o 
   1   8  10     5610.93     5164.39    159.10 o 
   2   8  10     3060.35     3098.32     82.14 o 
   3   8  10      403.59      400.06     30.73 o 
   4   8  10     1951.51     1939.46     57.17 o 
   5   8  10      534.69      549.15     28.83 o 
   6   8  10      162.41      181.45     19.83 o 
   7   8  10      108.80      125.86     18.68 o 
   8   8  10     2430.54     2413.36     88.78 o 
   9   8  10     1811.89     2013.46    133.50 o 
  10   8  10      632.25      663.84     93.27 o 
  11   8  10      636.28      638.23     95.10 o 
  -6   9  10       36.11      -49.38     49.38 o 
  -5   9  10     2198.80     2263.99    128.01 o 
  -4   9  10      270.49      265.17     60.35 o 
  -3   9  10      139.17      173.73     53.03 o 
  -2   9  10      297.15      274.31     53.03 o 
  -1   9  10     1475.32     1468.49     84.12 o 
   0   9  10       43.46       29.26     36.58 o 
   1   9  10     1375.72     1318.32     54.49 o 
   2   9  10     1742.71     1762.48    106.07 o 
   3   9  10      332.11      357.36     48.46 o 
   4   9  10     2211.98     2325.62     87.78 o 
   5   9  10        2.84        2.55     16.77 o 
   6   9  10      404.50      413.21     45.78 o 
   7   9  10      221.59      218.84     41.89 o 
   8   9  10     2569.10     2588.58    141.73 o 
   9   9  10      453.74      384.04     78.64 o 
  10   9  10     2787.31     2677.29    159.10 o 
  11   9  10      601.88      649.21     96.92 o 
  -5  10  10     2326.03     2913.20    148.13 o 
  -4  10  10      149.36      109.73     54.86 o 
  -3  10  10     4046.95     4028.74    162.76 o 
  -2  10  10      271.89      325.52     56.69 o 
  -1  10  10      411.87      391.69     42.15 o 
   0  10  10      446.31      416.68     41.30 o 
   1  10  10      237.75      243.12     33.78 o 
   2  10  10      381.67      417.73     36.20 o 
   3  10  10      517.86      555.94     38.77 o 
   4  10  10     3640.56     3478.06     86.26 o 
   5  10  10      133.31      199.33     53.03 o 
   6  10  10     3500.76     3723.28    128.01 o 
   7  10  10       45.38       53.90     40.23 o 
   8  10  10       71.42      138.23     43.74 o 
   9  10  10        0.52        7.32     62.18 o 
  10  10  10      571.85      630.92     93.27 o 
  -4  11  10       76.69       21.13     37.43 o 
  -3  11  10     1797.48     1938.19    139.90 o 
  -2  11  10      423.54      467.58     47.79 o 
  -1  11  10     2146.10     2113.24     85.04 o 
   0  11  10     1008.86      964.37     55.80 o 
   1  11  10       21.30       19.95     28.35 o 
   2  11  10       13.35       53.40     34.75 o 
   3  11  10      207.53      221.86     29.35 o 
   4  11  10     2743.84     2748.61    135.33 o 
   5  11  10       48.27        9.14     47.55 o 
   6  11  10     4045.04     4284.76    181.05 o 
   7  11  10       37.39       38.97     41.89 o 
   8  11  10     3872.61     4201.55    135.39 o 
   9  11  10        5.66      -62.18     62.18 o 
  -3  12  10     2017.77     1909.22    122.53 o 
  -2  12  10      664.92      640.02     47.42 o 
  -1  12  10     1972.90     1981.90    129.84 o 
   0  12  10     1637.16     1548.82     69.76 o 
   1  12  10     1963.27     2060.28    129.84 o 
   2  12  10      139.47      153.79     34.52 o 
   3  12  10      127.70      124.76     28.98 o 
   4  12  10      100.47      106.07     54.86 o 
   5  12  10      290.41      374.89     71.32 o 
   6  12  10     1741.00     1744.63    118.87 o 
   7  12  10      598.53      726.01     91.44 o 
   8  12  10     2755.19     2857.38    113.52 o 
  -2  13  10       10.27      113.38     58.52 o 
  -1  13  10     1517.75     1644.39     60.21 o 
   0  13  10      597.31      543.69     38.79 o 
   1  13  10     1656.32     1645.48     71.95 o 
   2  13  10      394.80      330.58     39.24 o 
   3  13  10     1461.11     1468.49    109.73 o 
   4  13  10        8.57      -25.60     54.86 o 
   5  13  10       20.15       53.03     58.52 o 
   6  13  10      491.10      411.47     78.64 o 
   1  14  10     1544.67     1856.18     98.75 o 
  -4 -10  11       83.93      -23.77     47.55 o 
  -3 -10  11     2252.33     2295.08    120.70 o 
  -2 -10  11       26.43       40.23     49.38 o 
  -1 -10  11      552.87      400.50     65.84 o 
   0 -10  11      135.85       76.81     53.03 o 
   1 -10  11      192.39      170.07     53.03 o 
  -5  -9  11       81.90       53.03     49.38 o 
  -4  -9  11      184.22      170.07     51.21 o 
  -3  -9  11     2021.50     2139.64    113.38 o 
  -2  -9  11       61.22       74.98     47.55 o 
  -1  -9  11     2876.44     2832.74    131.67 o 
   0  -9  11      198.92      184.70     54.86 o 
   1  -9  11     3595.63     3306.38    149.96 o 
   2  -9  11       42.60       42.06     51.21 o 
   3  -9  11        0.53      -49.38     49.38 o 
   4  -9  11      200.95      179.22     64.01 o 
  -7  -8  11     1446.55     1792.18    135.33 o 
  -6  -8  11      911.15      926.41     64.83 o 
  -5  -8  11        8.08      -30.71     30.71 o 
  -4  -8  11      115.96       80.47     45.72 o 
  -3  -8  11     2316.67     1998.83    107.90 o 
  -2  -8  11       96.91       43.89     43.89 o 
  -1  -8  11     8427.26     7881.92    250.54 o 
   0  -8  11       20.69       10.97     43.89 o 
   1  -8  11     4830.29     4590.17    173.73 o 
   2  -8  11      383.05      517.54     71.32 o 
   3  -8  11     1866.87     1947.62    113.38 o 
   4  -8  11        3.83       12.80     49.38 o 
   5  -8  11      432.78      429.76     73.15 o 
   6  -8  11       56.18       60.35     53.03 o 
  -8  -7  11     1098.49     1053.36    109.73 o 
  -7  -7  11     1172.87     1133.41     68.54 o 
  -6  -7  11      831.09      885.32     62.38 o 
  -5  -7  11     1909.26     2132.80     84.61 o 
  -4  -7  11      903.72      858.59    101.50 o 
  -3  -7  11        4.13        0.00     29.66 o 
  -2  -7  11     1346.41     1250.87     85.95 o 
  -1  -7  11     2859.17     2816.28    126.18 o 
   0  -7  11        0.61       56.69     40.23 o 
   1  -7  11     3955.22     3972.05    155.44 o 
   2  -7  11       56.64      101.00     41.15 o 
   3  -7  11     2412.10     2461.40    167.33 o 
   4  -7  11      409.69      416.67     47.19 o 
   5  -7  11      847.16      828.30     62.03 o 
   6  -7  11      166.53      165.59     42.61 o 
   7  -7  11      251.43      296.70     49.77 o 
  -8  -6  11      298.20      223.22     46.63 o 
  -7  -6  11      595.83      617.70     56.67 o 
  -6  -6  11     2035.86     1944.83     80.98 o 
  -5  -6  11     2206.30     2199.99     83.04 o 
  -4  -6  11     3714.17     4049.79    115.30 o 
  -3  -6  11     2647.91     2629.42     85.93 o 
  -2  -6  11      985.09     1018.28     55.56 o 
  -1  -6  11      675.96      655.05     66.75 o 
   0  -6  11       74.76       55.65     42.98 o 
   1  -6  11      992.07      990.30     54.86 o 
   2  -6  11      180.72      170.27     36.21 o 
   3  -6  11     2255.59     2428.65     85.99 o 
   4  -6  11     1129.11     1151.93     63.77 o 
   5  -6  11      754.78      781.46     56.15 o 
   6  -6  11      631.99      625.48     55.56 o 
   7  -6  11       17.31        8.98     61.26 o 
   8  -6  11       12.51        7.10     38.73 o 
  -8  -5  11       21.75      -43.89     43.89 o 
  -7  -5  11        5.49       -3.66     43.89 o 
  -6  -5  11      308.16      255.63     40.84 o 
  -5  -5  11      409.18      439.34     44.49 o 
  -4  -5  11     1110.16     1095.19     57.45 o 
  -3  -5  11     2590.78     2737.51     85.93 o 
  -2  -5  11      752.98      724.44     36.92 o 
  -1  -5  11      946.56      907.35     38.35 o 
   0  -5  11      158.18      120.19     35.66 o 
   1  -5  11       35.39       36.58     25.86 o 
   2  -5  11       11.57      -11.78     26.49 o 
   3  -5  11     2169.97     2163.51     76.87 o 
   4  -5  11      772.54      753.02     53.02 o 
   5  -5  11     4350.15     4209.28    117.02 o 
   6  -5  11     4970.86     4871.22    131.88 o 
   7  -5  11     3774.62     3880.86    118.32 o 
   8  -5  11      308.27      414.21     50.43 o 
   9  -5  11       16.96        1.83     51.21 o 
  -8  -4  11      200.92      184.70     54.86 o 
  -7  -4  11       38.92       14.63     45.72 o 
  -6  -4  11      831.26      788.19     73.15 o 
  -5  -4  11     2688.22     2483.44    115.21 o 
  -4  -4  11      812.60      819.33     41.27 o 
  -3  -4  11     4237.69     4106.69     94.67 o 
  -2  -4  11     1986.82     2112.74     56.66 o 
  -1  -4  11    16901.99    16198.32    255.43 o 
   0  -4  11      136.89       97.97     34.75 o 
   1  -4  11      248.91      281.47     70.41 o 
   2  -4  11      588.69      542.81     41.32 o 
   3  -4  11      210.43      217.65     34.84 o 
   4  -4  11      210.81      212.06     39.32 o 
   5  -4  11     4546.86     4440.07    118.32 o 
   6  -4  11     1087.97     1185.14     65.29 o 
   7  -4  11     2224.97     2206.40     85.99 o 
   8  -4  11     1503.73     1608.41     76.26 o 
   9  -4  11     2310.32     2659.00    142.64 o 
  -9  -3  11        9.04       85.95     53.03 o 
  -8  -3  11     2770.07     2872.97    135.33 o 
  -7  -3  11       20.14       43.89     45.72 o 
  -6  -3  11       55.41       49.38     43.89 o 
  -5  -3  11     1725.86     1685.68     64.00 o 
  -4  -3  11      887.03      955.32     49.77 o 
  -3  -3  11      249.45      283.72     42.98 o 
  -2  -3  11     3277.95     3412.64     73.55 o 
  -1  -3  11     7291.71     7251.93    126.69 o 
   0  -3  11      305.12      311.78     32.96 o 
   1  -3  11    12400.62    12159.56    237.29 o 
   2  -3  11     1923.74     1829.01     64.62 o 
   3  -3  11     1229.05     1220.00     54.31 o 
   4  -3  11      154.87      133.95     31.03 o 
   5  -3  11      361.62      275.58     38.13 o 
   6  -3  11     4214.92     4069.04    111.85 o 
   7  -3  11     2816.04     2893.25     95.69 o 
   8  -3  11     2671.86     2749.36     94.99 o 
   9  -3  11     1413.74     1307.56     98.75 o 
  -9  -2  11      464.07      325.52     65.84 o 
  -8  -2  11     4185.79     3959.25    162.76 o 
  -7  -2  11       83.42      133.50     49.38 o 
  -6  -2  11     3290.28     3205.80    135.33 o 
  -5  -2  11       24.83       54.45     28.36 o 
  -4  -2  11      591.61      660.58     62.18 o 
  -3  -2  11      693.49      685.77     66.75 o 
  -2  -2  11      154.77      168.16     29.66 o 
  -1  -2  11     4692.65     4880.32    129.17 o 
   0  -2  11      156.74      173.09     20.97 o 
   1  -2  11    14162.49    13862.43    263.80 o 
   2  -2  11      397.48      429.99     49.38 o 
   3  -2  11     5430.34     5230.95    120.90 o 
   4  -2  11      177.35      180.62     53.03 o 
   5  -2  11       16.99        7.08     25.19 o 
   6  -2  11       26.41       15.46     28.36 o 
   7  -2  11     3309.31     3200.70     96.96 o 
   8  -2  11     1299.37     1357.99     68.54 o 
   9  -2  11     3017.83     3218.60    146.30 o 
  10  -2  11     3933.30     4122.01    177.39 o 
  -9  -1  11      176.73      151.79     58.52 o 
  -8  -1  11     1245.49     1029.59     91.44 o 
  -7  -1  11       86.51       25.60     45.72 o 
  -6  -1  11     5521.02     5539.86    134.48 o 
  -5  -1  11     2048.91     2076.42     72.38 o 
  -4  -1  11      542.59      487.79     39.42 o 
  -3  -1  11      430.42      419.49     44.80 o 
  -2  -1  11      655.07      763.82     43.91 o 
  -1  -1  11      114.76      125.34     43.89 o 
   0  -1  11      889.22      956.25     29.68 o 
   1  -1  11    18033.69    18028.01    381.29 o 
   2  -1  11        7.56       16.79     21.31 o 
   3  -1  11    26612.80    26424.88    473.28 o 
   4  -1  11     1195.57     1148.25    140.81 o 
   5  -1  11     6231.14     5633.55    129.31 o 
   6  -1  11     1149.16     1059.77     69.49 o 
   7  -1  11       10.08       -6.33     40.23 o 
   8  -1  11      143.53       76.81     47.55 o 
   9  -1  11     1123.45     1186.86     93.27 o 
  10  -1  11      160.30      117.04     58.52 o 
  -9   0  11        0.26       14.63     51.21 o 
  -8   0  11       64.41       93.27     51.21 o 
  -7   0  11        1.84      -40.23     42.98 o 
  -6   0  11     1855.43     1861.55     72.38 o 
  -5   0  11     1262.44     1221.80     56.24 o 
  -4   0  11     8556.84     8175.45    173.28 o 
  -3   0  11      962.88      985.87     68.58 o 
  -2   0  11     1444.06     1375.36     54.26 o 
  -1   0  11     4400.67     4402.40    102.80 o 
   0   0  11      186.24      161.01     25.86 o 
   1   0  11     2080.02     1921.18     59.48 o 
   2   0  11     1449.45     1459.97    120.70 o 
   3   0  11     7404.54     7213.49    243.22 o 
   4   0  11       53.13       48.79     13.66 o 
   5   0  11     9224.77     9086.25    184.27 o 
   6   0  11      266.77      236.97     43.89 o 
   7   0  11      103.83       47.55     25.86 o 
   8   0  11      493.99      546.80     64.01 o 
   9   0  11      219.57      272.48     56.69 o 
  10   0  11      460.11      506.56     71.32 o 
  -9   1  11       70.14      126.18     58.52 o 
  -8   1  11     2099.22     2322.51    122.53 o 
  -7   1  11      363.29      298.45     48.46 o 
  -6   1  11      450.45      417.10     42.61 o 
  -5   1  11     1503.09     1503.62    129.84 o 
  -4   1  11     5238.53     4926.77    118.97 o 
  -3   1  11     4643.80     4213.02    104.04 o 
  -2   1  11    15148.17    14319.22    270.91 o 
  -1   1  11     1602.57     1693.11     58.52 o 
   0   1  11      787.31      756.98     57.61 o 
   1   1  11     1609.76     1563.70     78.64 o 
   2   1  11      649.58      647.90     51.21 o 
   3   1  11     4463.24     4247.62     98.28 o 
   4   1  11       89.42      130.39     26.16 o 
   5   1  11     7253.51     7488.11    107.62 o 
   6   1  11      597.89      623.52     40.72 o 
   7   1  11     3772.25     3730.65    140.81 o 
   8   1  11      859.33      795.51     71.32 o 
   9   1  11        6.17       47.55     43.89 o 
  10   1  11      593.79      694.93     74.98 o 
  11   1  11       88.20       10.97     51.21 o 
  -9   2  11      555.12      645.55     80.47 o 
  -8   2  11     2619.89     2670.41    209.39 o 
  -7   2  11      246.38      252.35     40.72 o 
  -6   2  11      909.91      830.06     76.81 o 
  -5   2  11       50.15       43.41     29.66 o 
  -4   2  11     6276.49     5971.38    137.05 o 
  -3   2  11      509.59      550.34     40.09 o 
  -2   2  11    10500.10    10381.79    205.59 o 
  -1   2  11     1566.05     1533.24     87.78 o 
   0   2  11     5036.21     4931.94    109.89 o 
   1   2  11     2001.38     2009.01     60.74 o 
   2   2  11      383.56      398.51     29.74 o 
   3   2  11      115.78       84.96     20.01 o 
   4   2  11       43.65       65.49     16.14 o 
   5   2  11     1110.61     1209.00     36.54 o 
   6   2  11       32.02        8.42     13.69 o 
   7   2  11     9932.30     8993.80    261.51 o 
   8   2  11     1705.15     1675.14     91.44 o 
   9   2  11     1691.65     1682.45     95.10 o 
  10   2  11     1964.39     1847.04    104.24 o 
  11   2  11      283.29      320.03     60.35 o 
  -9   3  11      790.27      883.29     93.27 o 
  -8   3  11     1861.26     1917.04    122.53 o 
  -7   3  11      764.29      815.21     58.74 o 
  -6   3  11     3248.65     3328.94    100.21 o 
  -5   3  11      188.14      216.24     40.23 o 
  -4   3  11        4.97       16.37     27.06 o 
  -3   3  11     3699.38     3490.45    129.84 o 
  -2   3  11     2838.52     2815.32     79.52 o 
  -1   3  11     3750.69     3581.46     89.87 o 
   0   3  11     6953.30     6856.37    140.95 o 
   1   3  11     3303.49     3349.30    110.64 o 
   2   3  11       91.56      110.71     21.98 o 
   3   3  11     4304.64     4279.61     95.04 o 
   4   3  11      424.95      388.94     83.21 o 
   5   3  11      569.73      608.50     25.27 o 
   6   3  11       18.13        0.45     16.68 o 
   7   3  11     2919.86     2974.72     84.34 o 
   8   3  11      545.32      568.74     56.69 o 
   9   3  11     5479.52     5120.50    175.56 o 
  10   3  11      147.88      144.47     47.55 o 
  11   3  11      364.52      254.20     56.69 o 
  -8   4  11     1974.51     2009.44    157.27 o 
  -7   4  11      804.69      885.25     61.41 o 
  -6   4  11      951.22      973.40     74.98 o 
  -5   4  11       22.77      -24.84     27.78 o 
  -4   4  11     1023.22      966.11     52.97 o 
  -3   4  11        5.92       15.85     25.19 o 
  -2   4  11     2360.40     2299.84     70.40 o 
  -1   4  11      101.11      102.54     23.28 o 
   0   4  11     5386.46     5375.57    117.02 o 
   1   4  11     7329.69     7141.81    143.52 o 
   2   4  11     5473.01     5224.95    109.89 o 
   3   4  11     9672.06     9636.65    148.85 o 
   4   4  11      175.83      170.10     22.84 o 
   5   4  11    12295.94    12137.08    281.98 o 
   6   4  11      217.09      264.32     23.74 o 
   7   4  11       11.98        1.92     19.08 o 
   8   4  11      176.07      201.30     35.66 o 
   9   4  11     1906.70     1958.28     74.26 o 
  10   4  11     1296.12     1278.52     63.27 o 
  11   4  11     2199.05     2175.05     97.84 o 
  -8   5  11      590.04      545.75     93.27 o 
  -7   5  11      622.03      648.64     55.60 o 
  -6   5  11     5187.04     5195.68    137.71 o 
  -5   5  11      358.22      346.77     43.89 o 
  -4   5  11     4667.58     4594.77    118.32 o 
  -3   5  11      899.77      879.88     51.07 o 
  -2   5  11     9357.49     9423.48    192.66 o 
  -1   5  11       45.89       12.36     23.90 o 
   0   5  11      606.46      635.60     36.14 o 
   1   5  11      659.02      680.67    109.73 o 
   2   5  11     3052.01     3204.23     84.98 o 
   3   5  11     6273.05     6265.36    124.74 o 
   4   5  11     3590.84     3414.12     84.29 o 
   5   5  11     2579.71     2536.03     58.52 o 
   6   5  11     1847.90     1733.17     84.80 o 
   7   5  11     2556.81     2501.40     60.72 o 
   8   5  11      752.56      744.71     46.63 o 
   9   5  11     1771.67     1870.75     69.86 o 
  10   5  11      338.32      310.55     43.89 o 
  11   5  11     3245.24     3421.09    105.89 o 
  -8   6  11       47.96       28.08     41.89 o 
  -7   6  11      441.34      511.05     53.56 o 
  -6   6  11      411.39      259.61     42.01 o 
  -5   6  11      751.94      786.90     62.18 o 
  -4   6  11     4958.08     4847.11    124.14 o 
  -3   6  11      764.31      781.66     49.77 o 
  -2   6  11     1589.87     1639.50     61.41 o 
  -1   6  11      870.27      871.35     68.58 o 
   0   6  11     2635.65     2481.93     69.79 o 
   1   6  11      675.18      668.38     36.84 o 
   2   6  11      349.13      385.67     26.30 o 
   3   6  11     7116.57     6755.41    190.19 o 
   4   6  11      540.57      549.77     34.70 o 
   5   6  11     8729.31     8768.90    149.27 o 
   6   6  11       59.15       42.53     19.46 o 
   7   6  11     3958.09     4129.48     84.45 o 
   8   6  11        0.40       32.51     21.85 o 
   9   6  11       60.38       12.44     27.39 o 
  10   6  11        2.33      -14.56     29.35 o 
  11   6  11     1266.27     1300.59    157.27 o 
  -7   7  11      325.54      353.77     51.21 o 
  -6   7  11        1.40       -6.71     65.84 o 
  -5   7  11       99.29      157.68     38.13 o 
  -4   7  11      853.23      825.43     75.89 o 
  -3   7  11      933.41      967.42     55.60 o 
  -2   7  11     3671.42     3696.67     98.87 o 
  -1   7  11     3812.03     3725.54    112.47 o 
   0   7  11     5515.63     5537.63    121.47 o 
   1   7  11      282.93      267.00     40.23 o 
   2   7  11       68.48      104.24     32.92 o 
   3   7  11     1145.20     1147.28     47.45 o 
   4   7  11     2217.06     2103.77    130.76 o 
   5   7  11     6927.28     6670.94    203.53 o 
   6   7  11     2065.20     2002.80     52.65 o 
   7   7  11     3275.26     3257.11     97.01 o 
   8   7  11        0.30       22.26     21.31 o 
   9   7  11     2352.46     2500.29    120.70 o 
  10   7  11        0.98       44.54     47.55 o 
  11   7  11       56.31       14.63     56.69 o 
  -6   8  11      124.45       71.32     51.21 o 
  -5   8  11      159.41      243.22     58.52 o 
  -4   8  11      319.39      277.97     56.69 o 
  -3   8  11      947.01     1091.76     85.95 o 
  -2   8  11     1990.26     1898.24     96.92 o 
  -1   8  11      464.64      479.13     56.69 o 
   0   8  11     6001.85     5661.81    181.05 o 
   1   8  11     4868.43     4685.26    151.79 o 
   2   8  11     6132.73     5846.52    173.73 o 
   3   8  11       18.27       10.23     25.60 o 
   4   8  11       19.82      -21.30     21.30 o 
   5   8  11      322.06      329.92     33.80 o 
   6   8  11      265.84      285.87     32.90 o 
   7   8  11     1581.93     1560.84     82.11 o 
   8   8  11       99.23      158.86     38.54 o 
   9   8  11      600.90      790.02     91.44 o 
  10   8  11      176.50      219.45     69.49 o 
  11   8  11      624.73      859.51    106.07 o 
  -5   9  11      265.55      246.88     64.01 o 
  -4   9  11      631.38      621.78     74.98 o 
  -3   9  11      479.70      491.93     67.66 o 
  -2   9  11     1316.77     1208.80     85.95 o 
  -1   9  11      129.13      115.21     43.89 o 
   0   9  11     6172.55     5784.34    184.70 o 
   1   9  11      398.59      415.13     49.38 o 
   2   9  11     5278.86     5345.85    124.65 o 
   3   9  11     2010.72     2056.94     64.89 o 
   4   9  11      994.66     1027.94     44.28 o 
   5   9  11       49.79       63.43     19.93 o 
   6   9  11      193.83      185.31     39.84 o 
   7   9  11      295.68      290.75     44.80 o 
   8   9  11       46.27       22.01     36.03 o 
   9   9  11      850.35      813.79     96.92 o 
  10   9  11      366.06      444.39     82.29 o 
  -4  10  11     3515.00     3659.33    159.10 o 
  -3  10  11      232.74      215.79     56.69 o 
  -2  10  11        1.76        1.83     42.06 o 
  -1  10  11        2.87      -36.58     36.58 o 
   0  10  11      611.19      581.05     47.01 o 
   1  10  11      366.32      418.78     39.10 o 
   2  10  11     2365.99     2286.97    227.68 o 
   3  10  11     2850.58     2761.45     79.39 o 
   4  10  11     1851.07     1872.56     59.80 o 
   5  10  11     1640.74     1783.03    109.73 o 
   6  10  11        2.80      -42.06     42.06 o 
   7  10  11       69.70       64.70     39.04 o 
   8  10  11       38.47       -0.50     37.74 o 
   9  10  11      763.69      634.58     93.27 o 
  10  10  11       30.22       74.98     65.84 o 
  -3  11  11      304.69      288.70     55.78 o 
  -2  11  11       63.05       60.01     34.84 o 
  -1  11  11      329.98      303.22     42.15 o 
   0  11  11      447.50      400.57     55.78 o 
   1  11  11       67.62       85.59     31.10 o 
   2  11  11     1821.35     1813.02     67.17 o 
   3  11  11      598.51      636.35     42.61 o 
   4  11  11      937.55     1018.61     91.44 o 
   5  11  11     2657.94     3101.56    149.96 o 
   6  11  11     1208.16     1415.45    100.58 o 
   7  11  11     1300.05     1372.74     79.89 o 
   8  11  11       63.84       99.61     43.06 o 
   9  11  11       15.76      -42.06     60.35 o 
  -3  12  11      105.95      122.53     58.52 o 
  -2  12  11     2175.86     2126.61    126.18 o 
  -1  12  11       40.51       83.37     36.90 o 
   0  12  11      420.39      336.99     42.61 o 
   1  12  11      363.41      418.36     42.16 o 
   2  12  11       30.99       46.89     28.75 o 
   3  12  11       14.85       19.72     26.82 o 
   4  12  11      634.62      640.06     80.47 o 
   5  12  11      891.39      947.29     96.92 o 
   6  12  11      629.31      698.58     85.95 o 
   7  12  11      965.63      938.15     98.75 o 
   8  12  11      892.11     1138.00     80.70 o 
  -1  13  11        2.90       34.70     28.49 o 
   0  13  11     1950.68     2069.11     67.43 o 
   1  13  11        0.52        6.76     24.17 o 
   2  13  11      493.80      506.15     34.73 o 
   3  13  11      274.07      235.91     64.01 o 
   4  13  11        0.23      -25.60     54.86 o 
   5  13  11      213.24      239.57     64.01 o 
   6  13  11       33.26       58.52     62.18 o 
   1  14  11      298.26      237.74     51.21 o 
  -1 -10  12      204.13      190.19     58.52 o 
  -4  -9  12      430.58      374.89     62.18 o 
  -3  -9  12       11.63      100.58     51.21 o 
  -2  -9  12     1434.32     1411.80     96.92 o 
  -1  -9  12       26.81       43.89     49.38 o 
   0  -9  12      305.01      287.11     60.35 o 
   1  -9  12        8.31      -10.97     49.38 o 
   2  -9  12      262.48      230.42     62.18 o 
   3  -9  12       67.35       84.12     56.69 o 
  -6  -8  12       15.80       25.60     49.38 o 
  -5  -8  12       48.55        5.49     47.55 o 
  -4  -8  12       62.88      137.16     51.21 o 
  -3  -8  12      259.28      230.42     54.86 o 
  -2  -8  12     1183.30     1175.89     89.61 o 
  -1  -8  12        5.16       49.38     43.89 o 
   0  -8  12     4920.70     4838.88    182.88 o 
   1  -8  12      477.53      444.39     67.66 o 
   2  -8  12     1113.24     1091.76     95.10 o 
   3  -8  12       73.10       56.69     53.03 o 
   4  -8  12        3.28        7.32     51.21 o 
   5  -8  12      250.67      299.92     69.49 o 
  -7  -7  12     2724.95     2882.11    137.16 o 
  -6  -7  12      139.28      182.88     54.86 o 
  -5  -7  12      492.75      407.81     65.84 o 
  -4  -7  12      128.50      221.28     53.03 o 
  -3  -7  12       57.84       62.18     47.55 o 
  -2  -7  12      540.12      515.71     67.66 o 
  -1  -7  12      406.49      318.20     56.69 o 
   0  -7  12     2044.39     1914.70    106.07 o 
   1  -7  12     1354.59     1232.58     87.78 o 
   2  -7  12     4602.97     4722.09    176.47 o 
   3  -7  12      648.15      644.36    103.32 o 
   4  -7  12        1.76      -34.25     34.25 o 
   5  -7  12      124.45      178.55     57.61 o 
   6  -7  12      660.07      593.56     58.15 o 
   7  -7  12      337.34      278.95     97.84 o 
  -8  -6  12       42.26      -12.80     60.35 o 
  -7  -6  12     2107.40     2137.10     89.53 o 
  -6  -6  12       65.20      102.78     38.54 o 
  -5  -6  12     6313.83     6328.74    210.31 o 
  -4  -6  12      166.74      192.87     38.13 o 
  -3  -6  12      332.82      329.18     56.69 o 
  -2  -6  12      271.04      206.65     51.21 o 
  -1  -6  12       69.52       78.64     42.06 o 
   0  -6  12     2845.87     2821.19     87.90 o 
   1  -6  12       19.41       20.12     31.03 o 
   2  -6  12     8948.11     8752.11    523.94 o 
   3  -6  12        0.97       16.67     32.80 o 
   4  -6  12     2536.49     2593.42     92.45 o 
   5  -6  12      263.86      218.82     41.89 o 
   6  -6  12       65.97       88.69     38.79 o 
   7  -6  12        0.95       -0.33     36.14 o 
   8  -6  12     1070.12     1027.98     72.38 o 
  -8  -5  12        4.17       21.95     49.38 o 
  -7  -5  12      427.36      431.35     50.23 o 
  -6  -5  12      719.86      698.32     55.42 o 
  -5  -5  12     4088.97     4274.29    121.22 o 
  -4  -5  12      142.45      123.04     34.25 o 
  -3  -5  12     3109.08     3174.57     95.04 o 
  -2  -5  12      131.69       96.34     30.37 o 
  -1  -5  12       52.85       87.78     29.74 o 
   0  -5  12     3439.03     3422.51     96.33 o 
   1  -5  12      123.21      131.89     52.12 o 
   2  -5  12     4082.44     4022.79    170.07 o 
   3  -5  12        9.59      -28.35     28.35 o 
   4  -5  12     7246.18     6938.84    328.26 o 
   5  -5  12        3.61      -29.07     29.07 o 
   6  -5  12      791.80      803.41     58.83 o 
   7  -5  12      342.50      336.49     48.48 o 
   8  -5  12      291.24      260.01     49.38 o 
  -8  -4  12      132.84       38.40     53.03 o 
  -7  -4  12       21.57       42.06     49.38 o 
  -6  -4  12      381.01      320.03     56.69 o 
  -5  -4  12     2430.60     2412.12    117.04 o 
  -4  -4  12     2269.43     2265.72    109.73 o 
  -3  -4  12     6291.18     6455.26    122.00 o 
  -2  -4  12      572.17      529.21     32.62 o 
  -1  -4  12       17.14       14.37     27.06 o 
   0  -4  12        1.64       30.17     39.32 o 
   1  -4  12        5.62       49.55     27.60 o 
   2  -4  12      931.05      974.73     54.31 o 
   3  -4  12      285.15      297.84     42.06 o 
   4  -4  12     3891.73     3814.01    124.36 o 
   5  -4  12      146.29      133.17     35.54 o 
   6  -4  12     5343.66     5365.36    211.22 o 
   7  -4  12       60.50        0.29     32.25 o 
   8  -4  12      214.30      185.23     43.91 o 
   9  -4  12       24.42       -3.66     53.03 o 
  -8  -3  12      103.55      164.59     54.86 o 
  -7  -3  12      606.52      760.76     76.81 o 
  -6  -3  12       48.28        9.14     40.23 o 
  -5  -3  12      285.87      290.77     51.21 o 
  -4  -3  12       58.87       63.53     53.03 o 
  -3  -3  12     7603.82     7734.42    172.82 o 
  -2  -3  12     3526.28     3472.94     76.01 o 
  -1  -3  12     5865.13     5727.34    106.23 o 
   0  -3  12     1162.92     1269.06     54.86 o 
   1  -3  12      258.26      299.85     34.25 o 
   2  -3  12     4061.28     3907.52    102.13 o 
   3  -3  12      967.77      891.54     49.77 o 
   4  -3  12      101.54       85.04     31.03 o 
   5  -3  12      103.45       10.48     28.90 o 
   6  -3  12     3587.16     3463.35    102.75 o 
   7  -3  12      949.81     1055.18     63.92 o 
   8  -3  12     2867.85     3026.80    111.55 o 
   9  -3  12     1050.50      989.35     93.27 o 
  -8  -2  12      548.33      508.39     67.66 o 
  -7  -2  12     1580.84     1475.80     95.10 o 
  -6  -2  12       29.71        0.00     43.89 o 
  -5  -2  12     1086.16     1006.83    179.22 o 
  -4  -2  12       11.51       33.56     27.78 o 
  -3  -2  12      130.47      202.66     45.72 o 
  -2  -2  12     1045.13     1049.93     55.78 o 
  -1  -2  12     3675.37     3736.34     76.46 o 
   0  -2  12     4425.37     4302.68    105.38 o 
   1  -2  12      454.90      363.85     34.25 o 
   2  -2  12     2726.85     2680.06     88.69 o 
   3  -2  12      746.53      773.32     47.85 o 
   4  -2  12      219.22      232.61     33.62 o 
   5  -2  12       60.50       37.91     28.10 o 
   6  -2  12     3078.66     2989.61     99.67 o 
   7  -2  12     2071.63     2017.51    117.95 o 
   8  -2  12     7557.69     7532.63    252.37 o 
   9  -2  12      234.53      188.36     60.35 o 
  10  -2  12      812.90      755.27     85.95 o 
  -8  -1  12     1854.51     1695.25    104.24 o 
  -7  -1  12     1906.19     1757.43    107.90 o 
  -6  -1  12      295.67      321.15     40.59 o 
  -5  -1  12     1099.32     1127.82     57.53 o 
  -4  -1  12      226.19      201.37     63.09 o 
  -3  -1  12      244.53      229.02     33.55 o 
  -2  -1  12      379.98      317.42     34.25 o 
  -1  -1  12     2098.50     1965.00     64.66 o 
   0  -1  12    16756.74    16805.92    313.58 o 
   1  -1  12     2100.35     2074.61     66.59 o 
   2  -1  12     5743.79     5871.31    130.61 o 
   3  -1  12      147.82      137.04     29.07 o 
   4  -1  12     5014.66     5054.95    120.26 o 
   5  -1  12       28.01       51.64     27.06 o 
   6  -1  12        9.54        2.74     28.45 o 
   7  -1  12        1.28      -12.28     27.06 o 
   8  -1  12     2179.41     2135.98    115.21 o 
   9  -1  12      937.72      830.25     84.12 o 
  10  -1  12     4990.38     5049.18    197.51 o 
  -8   0  12      165.04      153.62     56.69 o 
  -7   0  12     1431.24     1413.62     98.75 o 
  -6   0  12      304.72      357.13     41.15 o 
  -5   0  12      678.84      712.28     49.77 o 
  -4   0  12     2057.42     1922.80     70.47 o 
  -3   0  12     2815.50     2714.35     80.81 o 
  -2   0  12     1280.32     1137.48     71.32 o 
  -1   0  12       46.63       57.58     25.19 o 
   0   0  12     1239.65     1234.90     64.92 o 
   1   0  12      843.01      802.79     42.01 o 
   2   0  12    10260.88    10207.08    201.08 o 
   3   0  12    12499.75    11897.96    230.82 o 
   4   0  12     9889.41     9774.01    195.90 o 
   5   0  12     1168.71     1156.28     64.01 o 
   6   0  12     2472.64     2471.51     76.93 o 
   7   0  12     1363.96     1412.60     60.74 o 
   8   0  12      493.87      464.50     60.35 o 
   9   0  12      154.57      146.30     53.03 o 
  10   0  12     1750.58     1605.64    107.90 o 
  -8   1  12      274.32      212.14     58.52 o 
  -7   1  12     1960.45     2022.35    103.32 o 
  -6   1  12        4.10        6.00     32.25 o 
  -5   1  12     5560.58     5281.34    137.16 o 
  -4   1  12       44.69       -1.25     40.23 o 
  -3   1  12     7138.17     7239.18    175.56 o 
  -2   1  12     1727.46     1776.36    105.15 o 
  -1   1  12     7032.44     7093.72    150.64 o 
   0   1  12       60.02       66.75     30.17 o 
   1   1  12       36.11       36.41     21.31 o 
   2   1  12     6180.78     6195.25    133.19 o 
   3   1  12     1770.17     1852.11     59.48 o 
   4   1  12     5165.56     5104.86    115.07 o 
   5   1  12     1732.98     1694.33     55.82 o 
   6   1  12     3856.74     3421.54     91.78 o 
   7   1  12      178.35      215.79     45.72 o 
   8   1  12       48.12        3.66     40.23 o 
   9   1  12        1.66       10.97     42.06 o 
  10   1  12      903.32      936.32     84.12 o 
  -8   2  12       39.01       56.69     49.38 o 
  -7   2  12      577.27      581.11     74.06 o 
  -6   2  12      190.95      298.49     40.09 o 
  -5   2  12     1850.84     1756.10     70.40 o 
  -4   2  12      137.94      102.41     29.74 o 
  -3   2  12     2360.74     2404.90     75.00 o 
  -2   2  12      380.04      365.63     34.25 o 
  -1   2  12    10700.05    10892.47    214.01 o 
   0   2  12     3623.84     3547.08     88.57 o 
   1   2  12      225.53      142.64     23.90 o 
   2   2  12     2294.59     2130.68     63.36 o 
   3   2  12      170.20      162.10     24.57 o 
   4   2  12    14857.43    14649.23    273.49 o 
   5   2  12     3573.05     3372.24    176.47 o 
   6   2  12     7646.72     7739.38    113.24 o 
   7   2  12       44.60       60.35     27.16 o 
   8   2  12     3997.49     3975.71    148.13 o 
   9   2  12      129.17      181.05     49.38 o 
  10   2  12       29.68       91.44     47.55 o 
  11   2  12      614.68      598.00     74.98 o 
  -8   3  12      966.95     1083.97     73.15 o 
  -7   3  12     2335.79     2230.31     88.57 o 
  -6   3  12      728.44      812.50     56.24 o 
  -5   3  12       55.73       85.59     32.02 o 
  -4   3  12      374.16      397.53     40.72 o 
  -3   3  12     7570.58     7548.36    168.25 o 
  -2   3  12       11.02      -14.93     23.69 o 
  -1   3  12     7875.68     7824.77    162.28 o 
   0   3  12     5336.34     5277.49    185.62 o 
   1   3  12     5960.25     5850.38    129.84 o 
   2   3  12      497.23      465.43     50.29 o 
   3   3  12       49.85       55.58     23.77 o 
   4   3  12       18.36       32.92     31.09 o 
   5   3  12      933.25      918.26     29.56 o 
   6   3  12     4233.47     4287.19    105.31 o 
   7   3  12      881.54      921.07     48.93 o 
   8   3  12     1550.10     1630.71     96.01 o 
   9   3  12      872.62      740.64     69.49 o 
  10   3  12     3840.59     3759.91    149.96 o 
  11   3  12       67.32      124.36     49.38 o 
  -8   4  12      417.29      396.82     61.26 o 
  -7   4  12     5654.71     5995.99    155.82 o 
  -6   4  12      925.42      840.99     58.19 o 
  -5   4  12      749.29      771.10     53.56 o 
  -4   4  12      509.26      561.32     45.89 o 
  -3   4  12      253.37      221.41     34.25 o 
  -2   4  12      370.66      354.37     34.84 o 
  -1   4  12     9976.48     9554.48    192.03 o 
   0   4  12      265.46      313.85     30.37 o 
   1   4  12     5911.37     5717.90    122.19 o 
   2   4  12     8218.68     8149.52    161.62 o 
   3   4  12     6009.22     5792.06    120.86 o 
   4   4  12     1240.11     1312.67     78.64 o 
   5   4  12      108.61       82.02     22.35 o 
   6   4  12       23.89       36.88     22.77 o 
   7   4  12       24.59      -15.60     18.77 o 
   8   4  12     3489.45     3437.57    192.93 o 
   9   4  12       43.88       26.34     50.29 o 
  10   4  12     1952.77     1808.64     98.75 o 
  11   4  12     1059.35     1133.83     82.29 o 
  -8   5  12     1132.10     1307.03     74.35 o 
  -7   5  12     1942.31     1999.87     84.69 o 
  -6   5  12      575.25      692.45     74.98 o 
  -5   5  12     5926.33     5809.97    146.30 o 
  -4   5  12      347.29      418.86     42.67 o 
  -3   5  12      187.73      164.52     31.66 o 
  -2   5  12       66.13       51.76     57.61 o 
  -1   5  12     1641.86     1574.06     59.48 o 
   0   5  12      410.93      378.86     32.96 o 
   1   5  12     8311.65     8274.77    164.84 o 
   2   5  12     1477.16     1574.78     50.97 o 
   3   5  12     1233.79     1191.76     43.74 o 
   4   5  12     2590.19     2474.30     93.27 o 
   5   5  12     1286.68     1268.18     41.81 o 
   6   5  12      850.20      857.35     44.04 o 
   7   5  12       39.28       27.67     20.55 o 
   8   5  12     1721.39     1728.49     66.34 o 
   9   5  12       75.58      106.40     54.86 o 
  10   5  12     1662.81     1620.01     94.18 o 
  11   5  12      663.95      744.30     69.49 o 
  -8   6  12      370.65      391.32     53.56 o 
  -7   6  12      339.08      405.93     86.87 o 
  -6   6  12     1852.71     1947.61     82.73 o 
  -5   6  12     3313.46     3443.75    106.68 o 
  -4   6  12     1521.47     1610.08     69.69 o 
  -3   6  12     4085.32     3964.09    107.31 o 
  -2   6  12      681.30      700.26     66.75 o 
  -1   6  12      586.12      597.58     40.72 o 
   0   6  12        8.02       -2.26     22.86 o 
   1   6  12     1285.70     1239.57     60.35 o 
   2   6  12      153.54      166.42     36.58 o 
   3   6  12      494.36      484.62     45.72 o 
   4   6  12     8009.22     7813.08    160.52 o 
   5   6  12      452.57      443.75     28.39 o 
   6   6  12     2370.95     2370.28     59.41 o 
   7   6  12       20.02       25.31     20.27 o 
   8   6  12       37.10       51.70     22.64 o 
   9   6  12       12.39      -31.09     39.32 o 
  10   6  12     2149.39     2382.15    129.84 o 
  11   6  12      118.30      194.63     37.55 o 
  -7   7  12        2.28       93.27     60.35 o 
  -6   7  12      900.07      980.02     85.04 o 
  -5   7  12       83.09       32.52     35.54 o 
  -4   7  12      143.64      160.30     36.14 o 
  -3   7  12     2857.26     2876.34     89.11 o 
  -2   7  12      218.65      258.69     34.10 o 
  -1   7  12      941.50     1029.64    117.04 o 
   0   7  12      151.36      149.96     40.23 o 
   1   7  12        6.07      -29.26     31.09 o 
   2   7  12      367.51      290.77     40.23 o 
   3   7  12     2859.92     2757.76     98.75 o 
   4   7  12     1684.47     1649.83     56.65 o 
   5   7  12     1393.02     1338.93     53.08 o 
   6   7  12    11165.42    11178.72    187.33 o 
   7   7  12     1853.34     1831.97     53.27 o 
   8   7  12     1871.84     1907.41     58.63 o 
   9   7  12        5.24       49.26     28.47 o 
  10   7  12        2.63       58.09     41.15 o 
  11   7  12       13.26       -3.66     60.35 o 
  -6   8  12       39.80      133.50     56.69 o 
  -5   8  12      750.08      850.37     87.78 o 
  -4   8  12      786.32      707.73     76.81 o 
  -3   8  12     4084.12     4089.09    162.76 o 
  -2   8  12      431.63      395.01     58.52 o 
  -1   8  12    11658.14    11793.62    334.66 o 
   0   8  12       20.86       23.77     36.58 o 
   1   8  12     2375.36     2397.49     98.75 o 
   2   8  12      777.41      709.56     56.69 o 
   3   8  12      104.00       80.02     25.37 o 
   4   8  12      595.85      639.67     38.55 o 
   5   8  12     1904.84     1760.73    128.93 o 
   6   8  12      787.43      707.54     34.87 o 
   7   8  12     3053.61     3020.17     69.90 o 
   8   8  12     5248.44     5267.12    123.78 o 
   9   8  12      604.36      652.86     87.78 o 
  10   8  12       52.73       54.86     58.52 o 
  11   8  12        0.37       -3.66     58.52 o 
  -5   9  12     1142.30     1318.53    106.07 o 
  -4   9  12      258.89      316.37     62.18 o 
  -3   9  12      105.91       12.80     47.55 o 
  -2   9  12       11.05       45.72     45.72 o 
  -1   9  12     1747.07     1585.53     91.44 o 
   0   9  12       24.28       91.44     40.23 o 
   1   9  12     8690.37     8710.34    252.37 o 
   2   9  12       43.84       23.25     26.33 o 
   3   9  12     1935.92     1888.26     64.11 o 
   4   9  12       64.41       50.49     26.52 o 
   5   9  12      138.13      203.86     46.63 o 
   6   9  12     1584.86     1522.54     46.48 o 
   7   9  12      170.36      213.54     39.98 o 
   8   9  12     2265.13     2218.84     89.31 o 
   9   9  12      259.85      268.12     47.38 o 
  10   9  12     1071.24     1126.51    111.55 o 
  -4  10  12     1404.92     1411.80    100.58 o 
  -3  10  12      304.59      351.12     64.01 o 
  -2  10  12      483.44      449.87     65.84 o 
  -1  10  12      712.95      680.30     69.49 o 
   0  10  12      424.34      488.28     56.69 o 
   1  10  12     5339.84     5076.02    127.26 o 
   2  10  12        1.59       30.83     52.12 o 
   3  10  12     2478.34     2656.40     78.60 o 
   4  10  12        3.01       -8.44     23.26 o 
   5  10  12        4.89      -18.29     47.55 o 
   6  10  12       90.38       74.98     47.55 o 
   7  10  12     1301.92     1250.53     74.17 o 
   8  10  12      506.23      523.46     56.20 o 
   9  10  12      217.95      176.02     46.07 o 
  10  10  12     2433.77     2382.86    151.79 o 
  -3  11  12      883.29      674.81     80.47 o 
  -2  11  12      256.03      272.48     58.52 o 
  -1  11  12       23.86       22.86     71.32 o 
   0  11  12        5.66       -7.63     30.20 o 
   1  11  12     1632.14     1614.96     67.23 o 
   2  11  12      909.12      941.98     52.67 o 
   3  11  12     6402.41     6349.82    144.12 o 
   4  11  12      307.48      255.97     29.88 o 
   5  11  12     1293.52     1373.39    104.24 o 
   6  11  12      506.48      484.62     71.32 o 
   7  11  12      207.46      340.15     67.66 o 
   8  11  12      257.87      281.18     52.27 o 
   9  11  12      465.23      571.41     62.73 o 
  -2  12  12       21.44       39.09     38.00 o 
  -1  12  12      113.05      111.80     38.00 o 
   0  12  12       61.96       88.30     58.52 o 
   1  12  12      576.25      695.61     51.34 o 
   2  12  12       47.17       74.36     33.83 o 
   3  12  12     2034.51     1932.65     68.67 o 
   4  12  12      241.13      142.64     58.52 o 
   5  12  12     2107.64     2401.15    133.50 o 
   6  12  12      179.60      149.96     62.18 o 
   7  12  12       62.58        9.14     54.86 o 
   8  12  12      316.28      385.87     76.81 o 
   0  13  12        2.53       62.53     36.03 o 
   1  13  12      703.98      781.84     57.61 o 
   2  13  12        0.69        6.10     23.25 o 
   3  13  12       15.89      -54.86     54.86 o 
   4  13  12      341.30      294.43     69.49 o 
   5  13  12     1112.96     1055.19    102.41 o 
  -3  -9  13      547.51      535.82     73.15 o 
  -2  -9  13      593.56      537.65     73.15 o 
  -1  -9  13      241.40      210.31     60.35 o 
   0  -9  13      134.81      118.87     53.03 o 
   1  -9  13        0.77        0.00     49.38 o 
   2  -9  13      322.85      338.32     65.84 o 
  -5  -8  13        0.48      -18.29     45.72 o 
  -4  -8  13     1717.52     1790.35    107.90 o 
  -3  -8  13     1345.15     1342.30     96.92 o 
  -2  -8  13     5112.50     4946.77    188.36 o 
  -1  -8  13     1747.54     1751.94    107.90 o 
   0  -8  13      692.23      672.98     74.98 o 
   1  -8  13     1763.51     1929.33    115.21 o 
   2  -8  13       79.58      148.13     56.69 o 
   3  -8  13       19.46       65.84     53.03 o 
   4  -8  13       23.78       60.35     54.86 o 
  -6  -7  13      296.26      347.46     67.66 o 
  -5  -7  13      462.69      479.13     69.49 o 
  -4  -7  13      178.69      106.07     53.03 o 
  -3  -7  13       66.61       78.64     47.55 o 
  -2  -7  13      977.35      837.57     80.47 o 
  -1  -7  13     1968.61     1993.34    109.73 o 
   0  -7  13     2162.86     2265.82    117.04 o 
   1  -7  13     1259.19     1230.75     89.61 o 
   2  -7  13      438.91      528.51     69.49 o 
   3  -7  13      114.50      100.58     51.21 o 
   4  -7  13      488.64      436.77     84.12 o 
   5  -7  13      357.25      387.47     50.38 o 
   6  -7  13      615.41      696.91     62.71 o 
  -6  -6  13     1084.24     1060.68     91.44 o 
  -5  -6  13      124.27      153.62     53.03 o 
  -4  -6  13      595.39      579.71     67.66 o 
  -3  -6  13       70.62       53.03     43.89 o 
  -2  -6  13        2.76       29.26     43.89 o 
  -1  -6  13     1055.50     1152.11     85.95 o 
   0  -6  13      619.15      626.57     49.14 o 
   1  -6  13     1148.16     1234.19     78.64 o 
   2  -6  13     1687.17     1787.42    160.02 o 
   3  -6  13     1688.45     1745.13     82.29 o 
   4  -6  13      148.93      161.84     40.09 o 
   5  -6  13       32.58       38.05     36.84 o 
   6  -6  13       20.91      -34.10     34.10 o 
   7  -6  13      581.91      580.84     56.90 o 
  -8  -5  13      870.00      848.54    104.24 o 
  -7  -5  13      390.35      380.48     50.38 o 
  -6  -5  13     1909.89     2017.18     85.64 o 
  -5  -5  13       36.05       31.09     47.55 o 
  -4  -5  13     2294.99     2178.04    113.38 o 
  -3  -5  13      381.43      367.58     56.69 o 
  -2  -5  13      878.72      892.34     74.06 o 
  -1  -5  13       12.74      -13.72     27.16 o 
   0  -5  13       29.55       -0.52     27.06 o 
   1  -5  13     6035.89     6183.68    148.06 o 
   2  -5  13     2798.17     2862.24     90.49 o 
   3  -5  13     4020.45     4104.16    115.07 o 
   4  -5  13      759.63      775.83     92.35 o 
   5  -5  13     2071.38     2291.83     86.61 o 
   6  -5  13       45.93       45.16     33.55 o 
   7  -5  13        0.15      -32.80     32.80 o 
   8  -5  13      112.19      100.52     40.02 o 
  -7  -4  13       12.85      -43.89     43.89 o 
  -6  -4  13     4100.00     3871.47    159.10 o 
  -5  -4  13       89.39      106.07     49.38 o 
  -4  -4  13     4871.84     4921.12    129.92 o 
  -3  -4  13      337.99      282.93     66.75 o 
  -2  -4  13     4267.41     4356.81    141.73 o 
  -1  -4  13      205.64      157.75     39.32 o 
   0  -4  13      115.80       88.79     38.40 o 
   1  -4  13      119.13      123.44     31.03 o 
   2  -4  13     4213.75     4130.88    111.19 o 
   3  -4  13     6040.26     5784.43    212.14 o 
   4  -4  13     2483.60     2314.64     80.81 o 
   5  -4  13     1336.42     1320.67     94.18 o 
   6  -4  13       20.35       -7.70     33.83 o 
   7  -4  13      603.00      643.68     56.24 o 
   8  -4  13      115.09      172.63     43.31 o 
  -8  -3  13      120.29      117.04     54.86 o 
  -7  -3  13       38.89      118.87     53.03 o 
  -6  -3  13      464.19      385.87     64.01 o 
  -5  -3  13       47.17      -32.92     40.23 o 
  -4  -3  13     9735.69     9604.56    204.30 o 
  -3  -3  13        4.79       -0.40     21.76 o 
  -2  -3  13     6325.65     6355.90    145.44 o 
  -1  -3  13      254.17      262.09     35.54 o 
   0  -3  13     4766.80     4639.31    115.09 o 
   1  -3  13       84.43       55.78     27.16 o 
   2  -3  13     1144.51     1177.30     56.85 o 
   3  -3  13     2054.97     1931.27     69.83 o 
   4  -3  13      423.98      450.75     49.38 o 
   5  -3  13     3912.90     3813.47    109.92 o 
   6  -3  13        5.58        3.77     60.35 o 
   7  -3  13     1376.79     1402.40     67.88 o 
   8  -3  13       32.19       16.46     47.55 o 
   9  -3  13      203.98      148.13     60.35 o 
  -8  -2  13     4026.70     4096.40    171.90 o 
  -7  -2  13      364.02      376.72     64.01 o 
  -6  -2  13      422.86      378.55     64.01 o 
  -5  -2  13      303.53      298.59     38.13 o 
  -4  -2  13     2806.76     2975.61    174.65 o 
  -3  -2  13      369.33      382.81     38.73 o 
  -2  -2  13     7992.66     7614.01    165.52 o 
  -1  -2  13      759.89      710.45     46.55 o 
   0  -2  13     4213.92     4245.45    107.33 o 
   1  -2  13      430.50      397.77     58.52 o 
   2  -2  13      233.88      265.25     34.25 o 
   3  -2  13      216.10      261.72     33.62 o 
   4  -2  13        0.02      -23.77     24.57 o 
   5  -2  13     3287.00     3395.19     98.87 o 
   6  -2  13      454.23      436.27     44.49 o 
   7  -2  13     2175.12     2092.75     80.14 o 
   8  -2  13      214.74      151.79     53.03 o 
   9  -2  13     3367.87     3300.90    153.62 o 
  -8  -1  13      821.84      771.73     84.12 o 
  -7  -1  13     2366.82     2492.59    128.01 o 
  -6  -1  13     2107.32     2250.24     83.40 o 
  -5  -1  13      522.99      487.33     62.18 o 
  -4  -1  13       11.29       -7.32     28.45 o 
  -3  -1  13      257.17      283.60     43.89 o 
  -2  -1  13     3819.08     3710.54    140.81 o 
  -1  -1  13      124.42      117.19     37.49 o 
   0  -1  13     2771.96     2764.85    171.90 o 
   1  -1  13     1689.71     1666.03     88.69 o 
   2  -1  13     4583.42     4519.12    195.68 o 
   3  -1  13     3473.92     3459.45     93.10 o 
   4  -1  13       12.80       12.29     25.19 o 
   5  -1  13       24.53       10.15     53.03 o 
   6  -1  13       10.50        7.72     29.07 o 
   7  -1  13     4662.65     4747.94    124.12 o 
   8  -1  13      198.16      195.68     56.69 o 
   9  -1  13     2660.50     2505.39    131.67 o 
  10  -1  13       29.40       12.80     53.03 o 
  -8   0  13      820.15      879.63     87.78 o 
  -7   0  13       24.76        3.66     45.72 o 
  -6   0  13     2723.66     2927.09    123.44 o 
  -5   0  13      791.47      815.69     53.02 o 
  -4   0  13     2563.78     2440.99     80.17 o 
  -3   0  13       19.36      -23.90     23.90 o 
  -2   0  13      992.51      970.18     50.97 o 
  -1   0  13      653.17      675.55    109.73 o 
   0   0  13     5457.29     5295.83    122.19 o 
   1   0  13      428.76      463.32     37.43 o 
   2   0  13     3022.90     3009.36     84.05 o 
   3   0  13     8128.57     8009.71    168.09 o 
   4   0  13      490.54      622.31     42.67 o 
   5   0  13     2866.11     2909.39     84.69 o 
   6   0  13       58.91      143.10     39.32 o 
   7   0  13      461.00      336.49     56.69 o 
   8   0  13       59.84      128.01     47.55 o 
   9   0  13     2274.57     2382.86    124.36 o 
  10   0  13      196.72      197.51     58.52 o 
  -8   1  13      682.09      685.78     80.47 o 
  -7   1  13     3213.23     3294.19    129.84 o 
  -6   1  13     2570.66     2591.34     91.16 o 
  -5   1  13      429.15      369.61     43.31 o 
  -4   1  13     7025.64     6953.09    157.76 o 
  -3   1  13        3.34       -3.00     25.19 o 
  -2   1  13     4165.36     4097.21    105.38 o 
  -1   1  13        6.41       23.28     23.90 o 
   0   1  13      184.97      231.31     30.20 o 
   1   1  13     1242.05     1158.32     71.32 o 
   2   1  13      827.24      858.17     44.49 o 
   3   1  13     3770.74     3693.78     93.74 o 
   4   1  13     4777.19     4789.91    112.48 o 
   5   1  13     5004.98     4714.70    112.48 o 
   6   1  13     1584.97     1592.20     87.78 o 
   7   1  13      126.35      113.38     43.89 o 
   8   1  13     1120.91     1066.16     82.29 o 
   9   1  13     3072.66     2847.37    131.67 o 
  10   1  13       90.94      109.73     51.21 o 
  -8   2  13       82.46       49.38     51.21 o 
  -7   2  13      765.00      829.50     82.29 o 
  -6   2  13        9.00       -1.68     31.66 o 
  -5   2  13     1409.55     1378.89     66.59 o 
  -4   2  13     2674.53     2698.38     85.35 o 
  -3   2  13      802.13      748.14     48.46 o 
  -2   2  13     8272.61     8182.26    202.08 o 
  -1   2  13      262.35      238.60     31.66 o 
   0   2  13     2714.85     2677.31     77.59 o 
   1   2  13     4571.98     4666.83    136.24 o 
   2   2  13      363.56      359.33     31.66 o 
   3   2  13     1278.12     1321.30     92.35 o 
   4   2  13      653.30      751.52     55.78 o 
   5   2  13     6965.00     7054.03    149.99 o 
   6   2  13     1594.39     1644.05     87.78 o 
   7   2  13     2319.33     2390.18    109.73 o 
   8   2  13        8.75       16.46     40.23 o 
   9   2  13       17.81       29.26     42.06 o 
  10   2  13        5.73       58.52     45.72 o 
  -8   3  13      211.38      256.51     53.03 o 
  -7   3  13       80.91      115.63     36.84 o 
  -6   3  13        5.43       65.98     33.32 o 
  -5   3  13      267.56      259.62     45.72 o 
  -4   3  13       12.09        3.66     27.16 o 
  -3   3  13       26.82       23.90     37.49 o 
  -2   3  13     8135.16     8208.49    174.57 o 
  -1   3  13      334.18      309.91     32.96 o 
   0   3  13     4216.35     4204.12    102.13 o 
   1   3  13       18.57       35.74     22.60 o 
   2   3  13      730.95      714.31     39.42 o 
   3   3  13      706.91      700.96     64.92 o 
   4   3  13    11609.74    11100.33    214.65 o 
   5   3  13     4403.23     4310.08     83.03 o 
   6   3  13     4271.89     4157.78     81.86 o 
   7   3  13     7131.10     6863.30    213.96 o 
   8   3  13     1994.02     1997.00    102.41 o 
   9   3  13     1289.66     1164.91     82.29 o 
  10   3  13        0.26      -36.58     42.06 o 
  11   3  13        1.34       34.75     49.38 o 
  -8   4  13      207.12      195.87     45.89 o 
  -7   4  13      630.42      732.04     60.04 o 
  -6   4  13      231.14      230.56     79.55 o 
  -5   4  13      133.50      100.96     34.25 o 
  -4   4  13      255.73      286.67     38.13 o 
  -3   4  13      264.11      171.81     32.96 o 
  -2   4  13     4279.99     4501.17    112.48 o 
  -1   4  13      125.45      160.90     28.45 o 
   0   4  13    18172.02    17705.27    509.31 o 
   1   4  13       66.11       91.62     28.35 o 
   2   4  13     3818.47     3697.51     89.87 o 
   3   4  13      720.64      745.13     39.30 o 
   4   4  13      150.96      136.07     25.19 o 
   5   4  13        7.07       18.77     17.58 o 
   6   4  13     1996.34     1987.70     65.91 o 
   7   4  13     1641.93     1628.18     63.77 o 
   8   4  13      267.37      228.59     49.38 o 
   9   4  13     1448.55     1488.60     87.78 o 
  10   4  13       47.54       43.89     42.06 o 
  11   4  13      343.17      336.49     60.35 o 
  -8   5  13     1065.63     1195.05     78.23 o 
  -7   5  13     1695.96     1724.10     84.02 o 
  -6   5  13     1911.31     1947.10     95.10 o 
  -5   5  13      730.59      687.12     54.31 o 
  -4   5  13      227.40      248.83     67.66 o 
  -3   5  13       51.42       31.86     29.07 o 
  -2   5  13       80.72       81.82     29.66 o 
  -1   5  13      208.55      139.78     27.06 o 
   0   5  13     8270.69     8346.99    171.97 o 
   1   5  13      532.78      572.49     46.63 o 
   2   5  13     3687.86     3393.11     83.34 o 
   3   5  13      124.47      111.74     23.69 o 
   4   5  13      543.32      495.59     47.55 o 
   5   5  13     2210.56     2040.17     53.27 o 
   6   5  13     1277.33     1285.03     43.48 o 
   7   5  13      708.72      698.45     51.32 o 
   8   5  13      103.22      112.47     30.31 o 
   9   5  13     3834.60     3736.14    138.99 o 
  10   5  13        8.00      -29.26     38.40 o 
  11   5  13     1280.85     1236.24     84.12 o 
  -7   6  13     2109.09     2478.40    155.44 o 
  -6   6  13     1910.04     2002.47     85.32 o 
  -5   6  13     3847.07     4090.91    119.61 o 
  -4   6  13     1805.88     1728.85     74.28 o 
  -3   6  13     2009.91     1952.65     73.57 o 
  -2   6  13        9.29        1.27     42.98 o 
  -1   6  13      113.61      119.51     29.07 o 
   0   6  13     1202.97     1144.96     57.61 o 
   1   6  13     1129.04     1115.83     47.79 o 
   2   6  13     6541.65     6115.34    184.70 o 
   3   6  13      317.20      338.32     42.06 o 
   4   6  13     4683.76     4284.76    138.99 o 
   5   6  13     4763.50     4656.42    181.05 o 
   6   6  13      250.77      221.18     25.26 o 
   7   6  13       75.94      109.38     22.80 o 
   8   6  13      633.41      617.60     54.86 o 
   9   6  13      174.38      218.78     33.78 o 
  10   6  13        0.98      -36.58     36.58 o 
  11   6  13     4881.38     5029.07    171.90 o 
  -6   7  13     2157.08     2397.49    135.33 o 
  -5   7  13     2185.53     2176.21    126.18 o 
  -4   7  13     1050.02     1210.89     69.49 o 
  -3   7  13     2430.31     2386.52    117.04 o 
  -2   7  13      909.30      961.92     78.64 o 
  -1   7  13      636.97      667.49     65.84 o 
   0   7  13      384.29      396.84     51.21 o 
   1   7  13      308.58      285.29     43.89 o 
   2   7  13     2287.52     2028.09     87.78 o 
   3   7  13     2548.81     2214.62     89.61 o 
   4   7  13     6248.40     6009.84    133.05 o 
   5   7  13      659.06      675.75     40.83 o 
   6   7  13     2994.12     3006.85     69.62 o 
   7   7  13     1937.66     1897.17     65.70 o 
   8   7  13       81.03      105.59     29.42 o 
   9   7  13        4.96       -8.05     32.92 o 
  10   7  13       43.20       43.46     41.15 o 
  -6   8  13       67.65       31.09     53.03 o 
  -5   8  13     1093.57     1051.53     96.92 o 
  -4   8  13     2705.48     2931.49    142.64 o 
  -3   8  13     2026.60     1826.92    107.90 o 
  -2   8  13      486.93      429.76     62.18 o 
  -1   8  13      468.37      543.14     62.18 o 
   0   8  13     1396.42     1221.61     78.64 o 
   1   8  13     1439.51     1391.68     78.64 o 
   2   8  13      552.72      519.37     51.21 o 
   3   8  13        7.86      -29.26     29.26 o 
   4   8  13     1003.24     1123.30     83.21 o 
   5   8  13     1822.68     1727.95     96.01 o 
   6   8  13     3302.14     3327.77     75.41 o 
   7   8  13     2247.75     2344.14     61.30 o 
   8   8  13     1181.36     1281.28     54.90 o 
   9   8  13      260.98      245.05     65.84 o 
  10   8  13       51.08       62.18     60.35 o 
  -5   9  13       45.99      111.55     60.35 o 
  -4   9  13       93.50       54.86     53.03 o 
  -3   9  13     1258.52     1355.10     98.75 o 
  -2   9  13     2280.84     2251.19    115.21 o 
  -1   9  13     1820.14     1759.26     98.75 o 
   0   9  13     4254.21     4365.23    157.27 o 
   1   9  13       70.26       65.84     38.40 o 
   2   9  13     1497.72     1397.17     73.15 o 
   3   9  13       90.18       93.11     28.42 o 
   4   9  13      406.47      379.25     46.63 o 
   5   9  13      676.62      721.17     53.03 o 
   6   9  13     1293.50     1251.87     76.81 o 
   7   9  13      748.12      773.51     58.81 o 
   8   9  13      876.34      875.30     77.72 o 
   9   9  13      676.73      682.12     91.44 o 
  10   9  13      153.88      312.72     74.98 o 
  -4  10  13      209.88      309.06     67.66 o 
  -3  10  13        3.08       45.72     51.21 o 
  -2  10  13      415.78      287.11     60.35 o 
  -1  10  13      509.55      502.91     64.01 o 
   0  10  13      826.65     1000.33     74.98 o 
   1  10  13       77.68      126.83     32.05 o 
   2  10  13     2136.67     2226.56     97.84 o 
   3  10  13        8.25       14.71     26.31 o 
   4  10  13        8.41       13.38     26.52 o 
   5  10  13        6.48       -8.23     27.43 o 
   6  10  13       98.64       78.64     49.38 o 
   7  10  13     2416.48     2423.10    128.01 o 
   8  10  13     2585.60     2649.27    116.13 o 
   9  10  13     1718.17     1771.06    144.47 o 
  10  10  13      302.45      495.59     87.78 o 
  -2  11  13      149.24      109.73     51.21 o 
  -1  11  13      541.10      574.23     69.49 o 
   0  11  13     3570.57     3739.54    189.28 o 
   1  11  13      352.75      338.86     63.09 o 
   2  11  13     4733.45     4721.34    256.94 o 
   3  11  13      359.99      293.94     43.89 o 
   4  11  13     1481.97     1662.04     61.91 o 
   5  11  13        5.80       -7.32     47.55 o 
   6  11  13        1.46       -3.66     49.38 o 
   7  11  13      125.83      117.04     56.69 o 
   8  11  13     1208.71     1270.98    104.24 o 
   9  11  13      723.73      736.96    102.41 o 
  -2  12  13      457.05      486.45     82.29 o 
  -1  12  13       46.69       35.76     63.09 o 
   0  12  13        1.24       -7.46     32.44 o 
   1  12  13      186.60      166.65     42.98 o 
   2  12  13     3178.62     3169.49     96.23 o 
   3  12  13      730.10      818.76     50.67 o 
   4  12  13     2843.56     3229.57    160.93 o 
   5  12  13        0.03        0.00     53.03 o 
   6  12  13      525.10      437.07     74.98 o 
   7  12  13        5.54       14.63     56.69 o 
   8  12  13       48.50       65.84     62.18 o 
   0  13  13      216.03      267.00     54.86 o 
   1  13  13      330.48      469.99     60.35 o 
   2  13  13      536.26      541.83     47.01 o 
   3  13  13      223.12      193.85     65.84 o 
   4  13  13     1560.22     1656.85    122.53 o 
  -3  -8  14     1244.85     1250.87     96.92 o 
  -2  -8  14       12.88        0.00     47.55 o 
  -1  -8  14      897.97      903.40     87.78 o 
   0  -8  14      151.58      221.28     60.35 o 
   1  -8  14      315.92      336.49     64.01 o 
   2  -8  14      129.81      228.59     60.35 o 
   3  -8  14      147.09       82.29     54.86 o 
  -5  -7  14      743.48      804.65     85.95 o 
  -4  -7  14        0.07      -20.12     45.72 o 
  -3  -7  14     4266.46     4288.42    173.73 o 
  -2  -7  14       11.78       43.89     49.38 o 
  -1  -7  14     2673.12     2595.00    129.84 o 
   0  -7  14      214.46      164.59     53.03 o 
   1  -7  14     1351.61     1238.06     96.92 o 
   2  -7  14     1496.83     1664.16    106.07 o 
   3  -7  14        0.42      -45.72     45.72 o 
   4  -7  14      680.49      700.41     85.95 o 
   5  -7  14       12.16       55.21     40.35 o 
   6  -7  14     1596.43     1837.90    128.01 o 
  -6  -6  14      203.17      164.59     56.69 o 
  -5  -6  14      902.21      963.75     89.61 o 
  -4  -6  14        8.57        1.83     45.72 o 
  -3  -6  14     1308.41     1292.93     89.61 o 
  -2  -6  14       12.80       25.60     45.72 o 
  -1  -6  14     1767.77     1883.61    106.07 o 
   0  -6  14      597.63      733.33     74.98 o 
   1  -6  14     2293.27     2242.09     84.69 o 
   2  -6  14     1076.57      977.57     61.41 o 
   3  -6  14       78.30       56.35     34.25 o 
   4  -6  14      159.60      105.20     38.00 o 
   5  -6  14      401.13      449.65     52.36 o 
   6  -6  14     2846.76     3245.61    232.25 o 
   7  -6  14       64.39       59.22     85.95 o 
  -6  -5  14      511.42      583.37     73.15 o 
  -5  -5  14      282.56      219.45     60.35 o 
  -4  -5  14        0.89       38.40     49.38 o 
  -3  -5  14        1.04      -34.75     40.23 o 
  -2  -5  14     1062.35     1168.57     84.12 o 
  -1  -5  14     4322.85     4342.57    117.65 o 
   0  -5  14     1111.51     1155.62     60.04 o 
   1  -5  14     3636.29     3677.14    324.60 o 
   2  -5  14     5767.18     5596.46    152.70 o 
   3  -5  14     2098.84     2113.15     81.44 o 
   4  -5  14     1344.13     1363.22     69.10 o 
   5  -5  14      233.37      228.16     44.80 o 
   6  -5  14       10.25        5.14     34.25 o 
   7  -5  14       13.96       15.44     39.42 o 
   8  -5  14     3224.77     3264.32    160.93 o 
  -7  -4  14      126.10      234.08     62.18 o 
  -6  -4  14      428.04      594.34     74.98 o 
  -5  -4  14     2560.93     2635.23    129.84 o 
  -4  -4  14       76.38       98.75     45.72 o 
  -3  -4  14     1770.11     1856.18    106.07 o 
  -2  -4  14      794.98      863.13     54.26 o 
  -1  -4  14      126.94      142.15     32.80 o 
   0  -4  14      138.85      163.89     51.21 o 
   1  -4  14     2812.92     2744.73    166.42 o 
   2  -4  14      104.98       58.05     32.96 o 
   3  -4  14     5391.92     5359.15    139.90 o 
   4  -4  14     2911.49     2858.23     95.04 o 
   5  -4  14     2598.51     2615.60     91.78 o 
   6  -4  14     1120.69     1287.59     69.17 o 
   7  -4  14      616.35      725.15     60.74 o 
   8  -4  14      295.17      298.09     67.66 o 
  -7  -3  14      540.21      587.03     74.98 o 
  -6  -3  14      558.49      526.68     73.15 o 
  -5  -3  14     1228.26     1270.98     89.61 o 
  -4  -3  14      154.04      142.30     34.84 o 
  -3  -3  14     7634.78     7677.10    172.60 o 
  -2  -3  14       47.77       19.20     29.74 o 
  -1  -3  14     4465.79     4247.51    111.85 o 
   0  -3  14      562.66      543.35     73.15 o 
   1  -3  14      124.68       87.82     41.15 o 
   2  -3  14      216.15      204.80     34.91 o 
   3  -3  14     3607.21     3339.43     98.28 o 
   4  -3  14     2413.30     2361.63     82.73 o 
   5  -3  14     2238.83     2209.39     87.78 o 
   6  -3  14      963.32      922.16     60.12 o 
   7  -3  14      259.64      210.01     46.63 o 
   8  -3  14      320.30      292.60     65.84 o 
  -7  -2  14       76.58      109.73     56.69 o 
  -6  -2  14      425.32      469.99     69.49 o 
  -5  -2  14      680.32      669.95    101.50 o 
  -4  -2  14      344.29      328.97     40.02 o 
  -3  -2  14     5708.26     5427.31    133.17 o 
  -2  -2  14        5.18      -10.06     27.16 o 
  -1  -2  14     7924.48     7699.03    168.75 o 
   0  -2  14      805.72      699.53     46.55 o 
   1  -2  14     1204.50     1231.26     56.85 o 
   2  -2  14     1050.67     1065.31     53.65 o 
   3  -2  14     2933.35     2816.95     85.99 o 
   4  -2  14      982.98      998.46     56.15 o 
   5  -2  14     1898.38     1841.99     73.67 o 
   6  -2  14     3958.46     3811.63    109.89 o 
   7  -2  14      390.84      381.36     45.20 o 
   8  -2  14     2461.92     2256.68    126.18 o 
   9  -2  14      333.18      402.33     73.15 o 
  -8  -1  14     1807.98     1947.62    122.53 o 
  -7  -1  14     1090.73     1168.57     98.75 o 
  -6  -1  14     1676.56     1717.20    104.24 o 
  -5  -1  14      276.62      303.89     40.72 o 
  -4  -1  14      222.86      192.26     36.84 o 
  -3  -1  14     2419.68     2375.38     80.14 o 
  -2  -1  14       24.02      -13.29     26.49 o 
  -1  -1  14    10818.50    10562.87    305.40 o 
   0  -1  14        0.75      -23.45     25.19 o 
   1  -1  14     4163.70     4236.30    109.26 o 
   2  -1  14      232.01      192.94     31.66 o 
   3  -1  14        6.28       16.77     26.49 o 
   4  -1  14      613.70      623.26     57.61 o 
   5  -1  14     2433.98     2477.18     82.73 o 
   6  -1  14      305.10      268.78     40.72 o 
   7  -1  14      866.65      760.76     74.98 o 
   8  -1  14     2772.84     2569.40    131.67 o 
   9  -1  14       31.86       21.95     45.72 o 
  -8   0  14     1849.39     1949.45    122.53 o 
  -7   0  14     1121.86      914.38     89.61 o 
  -6   0  14     1470.84     1551.29     70.47 o 
  -5   0  14      241.94      289.22     41.32 o 
  -4   0  14      244.38      263.34     53.03 o 
  -3   0  14     3187.80     3177.42     93.74 o 
  -2   0  14      921.47      921.21     82.29 o 
  -1   0  14     7022.99     6944.82    173.73 o 
   0   0  14        5.11       -1.46     25.77 o 
   1   0  14    10472.89    10291.72    208.19 o 
   2   0  14       55.17       48.13     26.30 o 
   3   0  14     9483.78     8614.31    180.39 o 
   4   0  14      535.06      594.40     43.31 o 
   5   0  14       12.64       24.41     25.77 o 
   6   0  14       14.04        2.74     28.45 o 
   7   0  14      123.27      117.04     51.21 o 
   8   0  14      681.25      638.23     69.49 o 
   9   0  14       80.63       96.92     51.21 o 
  10   0  14     2136.82     2225.59    126.18 o 
  -8   1  14     1453.96     1686.11    115.21 o 
  -7   1  14     2580.55     2852.85    142.64 o 
  -6   1  14     4318.74     4405.65    149.96 o 
  -5   1  14     2730.55     2771.05     91.78 o 
  -4   1  14     1886.02     1831.75     72.38 o 
  -3   1  14      272.58      225.74     48.46 o 
  -2   1  14     1292.85     1188.15     54.95 o 
  -1   1  14     1063.56     1005.04     50.43 o 
   0   1  14     6111.02     5754.28    133.19 o 
   1   1  14     7605.09     7544.05    160.99 o 
   2   1  14      377.06      364.33     53.03 o 
   3   1  14     5498.17     5751.84    130.59 o 
   4   1  14      376.31      482.30     47.55 o 
   5   1  14     3754.36     3509.13     95.04 o 
   6   1  14        0.09        2.74     35.66 o 
   7   1  14       49.92       31.09     43.89 o 
   8   1  14      237.15      190.19     49.38 o 
   9   1  14       84.03        7.32     47.55 o 
  10   1  14     3868.92     3487.43    155.44 o 
  -8   2  14      278.38      385.87     69.49 o 
  -7   2  14       20.70       51.07     35.40 o 
  -6   2  14     3192.29     3305.74    107.90 o 
  -5   2  14     2036.20     2040.85    126.18 o 
  -4   2  14     4053.58     3988.30    110.51 o 
  -3   2  14     3116.87     3020.02     91.10 o 
  -2   2  14     1713.71     1754.78     68.54 o 
  -1   2  14      365.39      360.13     36.14 o 
   0   2  14      534.81      533.91     51.21 o 
   1   2  14      100.92      108.79     26.49 o 
   2   2  14      242.37      222.87     31.66 o 
   3   2  14     7628.52     7620.32    160.33 o 
   4   2  14     3910.77     4080.65    101.50 o 
   5   2  14     2340.91     2498.06     74.97 o 
   6   2  14     1396.87     1404.48     84.12 o 
   7   2  14      834.26      865.00     73.15 o 
   8   2  14       71.79       67.66     43.89 o 
   9   2  14      546.88      563.26     67.66 o 
  10   2  14      663.25      625.43     74.98 o 
  -8   3  14       62.05        7.32     51.21 o 
  -7   3  14        5.22      -34.10     34.10 o 
  -6   3  14       26.52       74.79     38.40 o 
  -5   3  14      834.40      811.07     55.60 o 
  -4   3  14     2501.13     2522.77     98.75 o 
  -3   3  14     3892.31     3580.37    101.50 o 
  -2   3  14      557.33      536.78     42.67 o 
  -1   3  14     2037.93     2009.81     96.01 o 
   0   3  14      110.63       90.50     27.78 o 
   1   3  14        4.80       46.20     24.47 o 
   2   3  14       32.86       46.29     22.60 o 
   3   3  14      146.66      192.50     28.45 o 
   4   3  14     1562.48     1534.89     80.47 o 
   5   3  14     5123.90     5372.87    173.73 o 
   6   3  14     4169.81     4261.36    101.76 o 
   7   3  14     3430.48     3604.47    140.81 o 
   8   3  14      644.57      742.47     71.32 o 
   9   3  14      677.06      641.89     71.32 o 
  10   3  14        0.23      -34.75     42.06 o 
  -8   4  14      669.28      705.90     91.44 o 
  -7   4  14       21.13       43.24     37.74 o 
  -6   4  14      347.19      358.06     47.08 o 
  -5   4  14       29.37        8.92     32.25 o 
  -4   4  14      174.90      142.77     35.40 o 
  -3   4  14     4667.47     4434.73    116.36 o 
  -2   4  14     1240.45     1169.79    173.73 o 
  -1   4  14    12003.39    11319.97    226.94 o 
   0   4  14     1186.27     1184.81     52.07 o 
   1   4  14     8153.56     7938.81    338.32 o 
   2   4  14      357.64      335.40     88.69 o 
   3   4  14      765.69      831.67     72.24 o 
   4   4  14      818.12      762.59     60.35 o 
   5   4  14     2563.90     2616.94    106.07 o 
   6   4  14     1256.47     1303.82     52.97 o 
   7   4  14     4901.73     4740.12    160.93 o 
   8   4  14      708.51      601.66     64.01 o 
   9   4  14     2489.95     2580.37    117.04 o 
  10   4  14       39.96       51.21     47.55 o 
  11   4  14       66.96       69.49     49.38 o 
  -7   5  14      196.79      185.34     43.31 o 
  -6   5  14      350.20      373.12     49.77 o 
  -5   5  14     1474.80     1299.87     67.24 o 
  -4   5  14      162.35      168.17     36.70 o 
  -3   5  14       21.86       60.35     29.74 o 
  -2   5  14     1748.14     1648.63     77.72 o 
  -1   5  14     5520.44     5517.07    129.31 o 
   0   5  14     2895.51     2803.37     80.17 o 
   1   5  14    10344.11    10111.65    233.17 o 
   2   5  14     2064.48     1920.48     96.92 o 
   3   5  14     2771.79     2611.46    104.24 o 
   4   5  14      477.37      468.16     49.38 o 
   5   5  14        0.71      -14.85     50.29 o 
   6   5  14     1256.16     1327.44     97.79 o 
   7   5  14     1773.80     1774.05    157.27 o 
   8   5  14     1787.71     1804.98     89.61 o 
   9   5  14      559.83      466.33     58.52 o 
  10   5  14     1848.22     1905.56    100.58 o 
  11   5  14       49.85        5.49     43.89 o 
  -7   6  14       47.63       91.08     42.96 o 
  -6   6  14     1852.87     2075.54     90.52 o 
  -5   6  14      455.07      447.53     49.67 o 
  -4   6  14     1067.36     1118.96     62.47 o 
  -3   6  14     2181.32     2164.66     77.56 o 
  -2   6  14      408.82      407.32     40.72 o 
  -1   6  14     1851.82     1769.82     65.29 o 
   0   6  14       92.44       99.88     27.06 o 
   1   6  14     5894.34     5533.80    179.22 o 
   2   6  14      949.76      958.27     65.84 o 
   3   6  14     6602.64     6312.85    192.02 o 
   4   6  14      609.58      554.11     51.21 o 
   5   6  14      229.60      225.08     30.20 o 
   6   6  14      124.45      155.86     24.10 o 
   7   6  14     1608.67     1675.10     52.00 o 
   8   6  14     1656.36     1545.29     80.47 o 
   9   6  14     2840.73     2830.91    117.04 o 
  10   6  14      966.58      987.53     73.15 o 
  11   6  14      678.03      625.43     65.84 o 
  -6   7  14     2330.40     2481.62    137.16 o 
  -5   7  14      462.67      598.00     78.64 o 
  -4   7  14     2312.49     2351.77    122.53 o 
  -3   7  14      334.63      307.23     58.52 o 
  -2   7  14      167.67      157.27     51.21 o 
  -1   7  14       20.78       20.12     42.06 o 
   0   7  14        1.71       27.43     38.40 o 
   1   7  14     5534.47     5352.76    175.56 o 
   2   7  14      465.58      493.76     53.03 o 
   3   7  14     3521.37     3776.37    131.67 o 
   4   7  14      387.98      362.09     43.89 o 
   5   7  14     2317.56     2232.08     70.24 o 
   6   7  14      907.19      910.33     47.01 o 
   7   7  14       61.98      124.10     25.80 o 
   8   7  14      177.67      196.92     32.81 o 
   9   7  14       18.13       42.06     34.75 o 
  10   7  14      211.62      299.92     47.55 o 
  -5   8  14      159.43      182.88     62.18 o 
  -4   8  14     3021.58     2958.92    144.47 o 
  -3   8  14      804.04      810.14     82.29 o 
  -2   8  14     1924.64     1976.88    106.07 o 
  -1   8  14     2092.46     2017.11    106.07 o 
   0   8  14       57.03      106.07     42.06 o 
   1   8  14       16.47       -9.14     34.75 o 
   2   8  14       99.99      115.21     36.58 o 
   3   8  14     1495.57     1490.43     76.81 o 
   4   8  14     1104.28     1094.56     52.67 o 
   5   8  14     4011.52     3910.23     98.34 o 
   6   8  14      576.72      584.35     39.50 o 
   7   8  14      539.54      586.70     37.42 o 
   8   8  14      100.23      108.17     34.98 o 
   9   8  14      129.37      140.81     64.01 o 
  -4   9  14     2575.57     2677.29    140.81 o 
  -3   9  14      382.26      305.40     60.35 o 
  -2   9  14     4883.04     4955.92    184.70 o 
  -1   9  14      485.06      482.79     64.01 o 
   0   9  14      630.33      583.37     64.01 o 
   1   9  14      651.78      614.46     60.35 o 
   2   9  14      906.57      784.53     64.01 o 
   3   9  14      106.53      101.75     31.10 o 
   4   9  14       70.71       68.26     26.71 o 
   5   9  14     2039.66     1993.96     66.60 o 
   6   9  14     1820.44     1782.00     60.50 o 
   7   9  14     1666.65     1748.29    106.07 o 
   8   9  14     1028.04     1168.51     70.80 o 
   9   9  14       69.50       74.98     62.18 o 
  -3  10  14        1.61      -23.77     47.55 o 
  -2  10  14     2448.59     2349.95    124.36 o 
  -1  10  14      476.97      588.86     67.66 o 
   0  10  14     1746.59     1689.77     95.10 o 
   1  10  14      669.94      665.67     64.01 o 
   2  10  14       12.52        7.28     29.39 o 
   3  10  14       76.43      109.46     30.72 o 
   4  10  14      991.19     1037.00     52.77 o 
   5  10  14     1046.36     1159.20     51.42 o 
   6  10  14        1.66       -3.66     45.72 o 
   7  10  14     3370.58     3432.57    155.44 o 
   8  10  14      761.62      811.12     65.84 o 
   9  10  14     1578.50     1901.90    135.33 o 
  -2  11  14      505.15      495.59     71.32 o 
  -1  11  14        6.35       10.97     47.55 o 
   0  11  14     1148.20     1047.73     77.72 o 
   1  11  14     1704.22     1795.86    100.58 o 
   2  11  14        9.47      -31.41     40.23 o 
   3  11  14      816.50      791.16     65.84 o 
   4  11  14       79.72       69.69     28.75 o 
   5  11  14      268.52      142.64     58.52 o 
   6  11  14      233.28      212.14     58.52 o 
   7  11  14      694.26      766.25     87.78 o 
   8  11  14      246.28      164.59     62.18 o 
  -1  12  14       18.43       27.62     37.74 o 
   0  12  14      828.99      788.64     59.29 o 
   1  12  14     1139.95     1058.08     63.70 o 
   2  12  14      485.56      535.49     47.33 o 
   3  12  14     1954.17     2062.03     74.41 o 
   4  12  14       89.26      131.67     56.69 o 
   5  12  14     3101.37     3218.60    157.27 o 
   6  12  14        0.64       74.98     58.52 o 
   7  12  14       16.78       54.86     54.86 o 
   1  13  14       16.68       -1.83     42.06 o 
   2  13  14      258.34      374.89     53.03 o 
  -2  -8  15     1800.39     1645.88    107.90 o 
  -1  -8  15       14.53      -29.26     43.89 o 
   0  -8  15       15.97       60.35     51.21 o 
   1  -8  15      375.88      376.72     71.32 o 
   2  -8  15     2034.77     2024.43    126.18 o 
  -4  -7  15     3425.43     3498.40    157.27 o 
  -3  -7  15      366.90      413.30     69.49 o 
  -2  -7  15     3231.07     3205.80    149.96 o 
  -1  -7  15        0.99       54.86     51.21 o 
   0  -7  15     1948.60     2112.21    117.04 o 
   1  -7  15      121.11      182.88     58.52 o 
   2  -7  15      297.33      202.99     62.18 o 
   3  -7  15      127.54      290.77     67.66 o 
   4  -7  15      382.82      448.04     78.64 o 
   5  -7  15      516.35      539.48     85.95 o 
  -5  -6  15      211.11      118.87     58.52 o 
  -4  -6  15      573.22      672.98     80.47 o 
  -3  -6  15      342.76      340.15     64.01 o 
  -2  -6  15     2771.86     2730.33    131.67 o 
  -1  -6  15      466.55      457.19     69.49 o 
   0  -6  15     1792.23     1900.07    113.38 o 
   1  -6  15      145.52      201.16     56.69 o 
   2  -6  15      897.68      933.23     62.03 o 
   3  -6  15      559.34      576.06     54.95 o 
   4  -6  15      496.32      590.71     55.56 o 
   5  -6  15      293.20      362.41     49.77 o 
   6  -6  15      531.13      623.18     58.83 o 
  -6  -5  15      890.77      826.60     84.12 o 
  -5  -5  15     1154.71     1241.72     96.92 o 
  -4  -5  15      382.83      395.01     64.01 o 
  -3  -5  15       63.94       82.29     49.38 o 
  -2  -5  15      743.91      713.21     76.81 o 
  -1  -5  15      437.66      358.44     62.18 o 
   0  -5  15     5081.48     5130.40    133.80 o 
   1  -5  15      390.01      474.31     47.08 o 
   2  -5  15      947.43      935.02     79.55 o 
   3  -5  15      834.37      820.45     60.12 o 
   4  -5  15      255.24      317.05     53.03 o 
   5  -5  15        0.82      -32.80     32.80 o 
   6  -5  15      278.74      295.05     78.64 o 
   7  -5  15      371.75      339.31    103.32 o 
  -6  -4  15      418.17      429.76     71.32 o 
  -5  -4  15      370.78      464.50     71.32 o 
  -4  -4  15      274.43      323.69     60.35 o 
  -3  -4  15        8.08      -10.97     45.72 o 
  -2  -4  15      554.27      561.30     49.38 o 
  -1  -4  15      262.55      335.69     40.72 o 
   0  -4  15     1426.10     1424.09     65.91 o 
   1  -4  15        0.48      -29.07     30.95 o 
   2  -4  15     5618.22     5503.79    139.64 o 
   3  -4  15     3235.10     3105.51     99.57 o 
   4  -4  15     3153.17     3148.25    101.50 o 
   5  -4  15       43.90       75.34     35.40 o 
   6  -4  15      815.71      895.63     70.41 o 
   7  -4  15       23.11       21.95     38.79 o 
   8  -4  15       56.63       10.97     58.52 o 
  -7  -3  15     1791.18     1991.51    118.87 o 
  -6  -3  15      747.00      683.95     80.47 o 
  -5  -3  15     2031.99     2033.57    117.04 o 
  -4  -3  15     4978.40     5107.70    192.02 o 
  -3  -3  15      753.25      812.35    110.64 o 
  -2  -3  15      406.04      459.32     73.15 o 
  -1  -3  15        1.65      -21.22     27.78 o 
   0  -3  15      139.16      164.80     61.26 o 
   1  -3  15      183.43      126.90     32.96 o 
   2  -3  15     3525.29     3400.42    100.21 o 
   3  -3  15      553.35      522.71     45.89 o 
   4  -3  15     2506.29     2432.48     86.61 o 
   5  -3  15     1130.04     1070.77     60.78 o 
   6  -3  15     3076.92     3041.16     99.55 o 
   7  -3  15      510.09      651.19     57.53 o 
   8  -3  15       23.39       93.27     60.35 o 
  -7  -2  15      821.68      760.76     85.95 o 
  -6  -2  15        1.43      -47.55     47.55 o 
  -5  -2  15     2104.80     2031.74    117.04 o 
  -4  -2  15      420.13      481.40     74.06 o 
  -3  -2  15      843.84     1013.99     56.24 o 
  -2  -2  15     2966.03     3013.16    103.32 o 
  -1  -2  15     2813.74     2742.46    113.38 o 
   0  -2  15      283.43      282.66     37.43 o 
   1  -2  15       44.03       50.29     29.74 o 
   2  -2  15      986.60     1068.77     82.29 o 
   3  -2  15     2788.59     2750.81    220.36 o 
   4  -2  15     5010.25     4939.95    204.82 o 
   5  -2  15     1990.05     2006.23     80.46 o 
   6  -2  15     3099.42     3054.27     99.67 o 
   7  -2  15     1392.35     1441.43    137.16 o 
   8  -2  15      690.37      471.82     74.98 o 
  -7  -1  15       91.40      107.90     53.03 o 
  -6  -1  15      262.90      201.16     58.52 o 
  -5  -1  15       15.07       40.23     31.66 o 
  -4  -1  15     1466.60     1481.43     69.49 o 
  -3  -1  15      265.70      301.10     52.12 o 
  -2  -1  15     5734.86     5489.65    134.47 o 
  -1  -1  15       11.16       79.76     30.37 o 
   0  -1  15     5624.77     5538.67    132.54 o 
   1  -1  15      783.59      718.49     48.38 o 
   2  -1  15       53.08       83.31     30.37 o 
   3  -1  15      694.22      662.99     53.03 o 
   4  -1  15     5518.64     5174.30    150.87 o 
   5  -1  15     1242.24     1114.44     59.44 o 
   6  -1  15     5859.39     5721.88    245.97 o 
   7  -1  15     1215.30     1016.79     89.61 o 
   8  -1  15     3366.58     3257.01    148.13 o 
   9  -1  15      536.24      678.47     82.29 o 
  -7   0  15     1464.23     1530.66    106.07 o 
  -6   0  15       21.63       52.77     38.40 o 
  -5   0  15       11.33       23.89     30.95 o 
  -4   0  15       17.91       28.83     30.37 o 
  -3   0  15      791.27      795.33     52.97 o 
  -2   0  15     7538.93     7138.47    403.24 o 
  -1   0  15      826.53      757.99     48.48 o 
   0   0  15    12483.79    12139.92    724.19 o 
   1   0  15      965.43      978.55     50.43 o 
   2   0  15     5132.16     4979.36    121.55 o 
   3   0  15       83.13       48.46     27.16 o 
   4   0  15       43.65       18.03     28.35 o 
   5   0  15       45.90       28.80     28.36 o 
   6   0  15     1409.27     1496.34    160.02 o 
   7   0  15      454.88      508.39     67.66 o 
   8   0  15     1012.33     1058.85     91.44 o 
   9   0  15     1893.02     1960.42    117.04 o 
  -7   1  15     3589.67     3761.74    168.25 o 
  -6   1  15      362.25      480.31     51.68 o 
  -5   1  15      967.57      867.78     58.15 o 
  -4   1  15      461.70      562.89     49.09 o 
  -3   1  15       72.83      113.87     31.66 o 
  -2   1  15      672.31      629.18     47.19 o 
  -1   1  15      203.16      223.11     34.25 o 
   0   1  15     5431.87     5522.07    148.13 o 
   1   1  15      405.60      459.12     40.02 o 
   2   1  15     8830.49     8736.10    206.65 o 
   3   1  15      993.98     1009.50     53.02 o 
   4   1  15       89.56      100.81     30.37 o 
   5   1  15        8.82       32.66     28.35 o 
   6   1  15       70.18       80.47     45.72 o 
   7   1  15      662.21      654.69     71.32 o 
   8   1  15      923.87      808.31     78.64 o 
   9   1  15     1947.33     1892.76    113.38 o 
  10   1  15       26.81       34.75     53.03 o 
  -7   2  15     3398.35     3613.18    117.65 o 
  -6   2  15      968.47     1111.43     69.49 o 
  -5   2  15     8092.50     8535.68    194.61 o 
  -4   2  15       55.14       78.35     51.21 o 
  -3   2  15      962.96      965.93     63.09 o 
  -2   2  15       33.57       39.80     30.37 o 
  -1   2  15       12.09      -25.77     25.77 o 
   0   2  15     3610.14     3654.45    115.21 o 
   1   2  15      704.62      672.72     44.49 o 
   2   2  15     4159.88     4223.21    106.04 o 
   3   2  15      178.32      227.68     51.21 o 
   4   2  15     6175.88     5942.25    135.76 o 
   5   2  15      337.77      311.79     53.95 o 
   6   2  15       24.08       20.12     38.40 o 
   7   2  15     1014.21     1084.45     82.29 o 
   8   2  15       15.59      -12.80     38.40 o 
   9   2  15      467.95      563.26     71.32 o 
  10   2  15      496.15      517.54     73.15 o 
  -7   3  15     1076.60     1118.00    122.53 o 
  -6   3  15       15.83       15.99     35.54 o 
  -5   3  15     3287.32     3314.07    106.04 o 
  -4   3  15      148.45      186.63     36.21 o 
  -3   3  15     4010.86     3869.80    108.62 o 
  -2   3  15       17.69      -23.90     23.90 o 
  -1   3  15      113.80       75.87     29.07 o 
   0   3  15       43.59       41.15     25.86 o 
   1   3  15       24.50       43.04     26.49 o 
   2   3  15     3527.44     3556.13     93.10 o 
   3   3  15     1000.75      982.33     62.18 o 
   4   3  15    13116.38    12944.50    251.49 o 
   5   3  15      413.55      411.47     53.03 o 
   6   3  15     4271.21     4246.36    153.62 o 
   7   3  15      719.57      779.05     69.49 o 
   8   3  15      597.40      557.77     65.84 o 
   9   3  15      115.64      159.10     54.86 o 
  10   3  15       57.61       42.06     49.38 o 
  -7   4  15       47.88       46.49     40.02 o 
  -6   4  15      666.85      703.95     73.15 o 
  -5   4  15     3350.08     3475.09    108.62 o 
  -4   4  15     1044.67     1112.23     60.78 o 
  -3   4  15     5436.20     5357.76    134.47 o 
  -2   4  15     1469.44     1440.09     64.66 o 
  -1   4  15      173.83      175.65     31.66 o 
   0   4  15      947.15      968.45    140.81 o 
   1   4  15     2900.67     2694.81    160.02 o 
   2   4  15      582.00      570.92     40.02 o 
   3   4  15     1022.22      944.90     47.79 o 
   4   4  15     3803.87     3772.71    137.16 o 
   5   4  15        0.66        9.14     34.75 o 
   6   4  15     7180.16     7214.11    234.99 o 
   7   4  15      139.94      173.73     43.89 o 
   8   4  15     1034.02      956.44     78.64 o 
   9   4  15      512.81      523.02     64.01 o 
  10   4  15       12.18       38.40     47.55 o 
  -7   5  15      440.67      404.53     53.56 o 
  -6   5  15      263.87      305.54     63.09 o 
  -5   5  15      335.18      372.29     46.50 o 
  -4   5  15        5.14       10.53     31.64 o 
  -3   5  15     3513.65     3639.29    224.02 o 
  -2   5  15     1075.99     1135.67     59.48 o 
  -1   5  15     4818.13     4730.72    118.97 o 
   0   5  15     3505.24     3654.63     98.25 o 
   1   5  15      192.59      154.02     42.98 o 
   2   5  15     5377.08     4805.96    162.76 o 
   3   5  15      299.96      363.92     47.55 o 
   4   5  15       24.02       16.46     32.92 o 
   5   5  15      220.83      213.96     43.89 o 
   6   5  15     2656.59     2469.73     74.35 o 
   7   5  15      419.34      464.50     54.86 o 
   8   5  15     4298.53     4173.21    149.96 o 
   9   5  15      216.80      246.88     51.21 o 
  10   5  15      121.70      146.30     47.55 o 
  -6   6  15       37.40       35.92     59.43 o 
  -5   6  15     1796.02     1907.45     83.34 o 
  -4   6  15       23.84        8.05     35.54 o 
  -3   6  15       66.83       90.68     34.25 o 
  -2   6  15      511.39      559.20     45.89 o 
  -1   6  15     1444.64     1462.68     62.03 o 
   0   6  15     2611.13     2591.34    115.21 o 
   1   6  15     2171.44     2068.32     98.75 o 
   2   6  15     1408.92     1448.37     80.47 o 
   3   6  15      944.34      991.18     67.66 o 
   4   6  15     2768.34     2615.11    106.07 o 
   5   6  15      168.26      143.95     28.90 o 
   6   6  15     1511.54     1590.42     67.66 o 
   7   6  15      270.24      364.36     36.14 o 
   8   6  15     4136.95     4334.14    151.79 o 
   9   6  15      121.02      107.90     42.06 o 
  10   6  15     2437.36     2525.51    113.38 o 
  -5   7  15      812.96      727.84     85.95 o 
  -4   7  15      261.34      391.35     69.49 o 
  -3   7  15      941.36     1093.59     91.44 o 
  -2   7  15      258.79      283.46     54.86 o 
  -1   7  15      582.64      453.53     60.35 o 
   0   7  15     4054.85     3796.49    144.47 o 
   1   7  15     3309.94     3238.72    128.01 o 
   2   7  15    12082.88    11806.42    329.18 o 
   3   7  15      693.11      610.80     56.69 o 
   4   7  15     6196.68     6142.78    188.36 o 
   5   7  15      121.65      119.23     29.41 o 
   6   7  15      279.62      311.01     33.81 o 
   7   7  15       12.62       -3.57     25.77 o 
   8   7  15     1716.51     1693.42     85.95 o 
   9   7  15       13.70      -32.92     32.92 o 
  10   7  15     3099.11     3478.29    131.67 o 
  -5   8  15     1372.65     1580.04    111.55 o 
  -4   8  15      576.10      501.08     73.15 o 
  -3   8  15     1903.04     1898.24    115.21 o 
  -2   8  15      485.51      459.02     65.84 o 
  -1   8  15       97.27       78.64     45.72 o 
   0   8  15      311.51      290.77     51.21 o 
   1   8  15     2199.90     2046.37     98.75 o 
   2   8  15     3625.73     3421.59    129.84 o 
   3   8  15     4439.78     4259.16    146.30 o 
   4   8  15     4215.79     4123.90    105.69 o 
   5   8  15       90.27       78.51     27.66 o 
   6   8  15     2168.69     2161.06     70.72 o 
   7   8  15      237.60      244.18     45.72 o 
   8   8  15        0.01        7.19     53.95 o 
  -4   9  15       92.28      118.87     58.52 o 
  -3   9  15     3066.51     3037.56    144.47 o 
  -2   9  15     1499.33     1439.23     98.75 o 
  -1   9  15     3090.19     3193.00    138.99 o 
   0   9  15        0.54       40.23     42.06 o 
   1   9  15       57.80       36.58     40.23 o 
   2   9  15      752.39      687.61     62.18 o 
   3   9  15      608.56      549.94     57.61 o 
   4   9  15     1872.27     1880.14    117.04 o 
   5   9  15     1590.31     1596.55     61.83 o 
   6   9  15      803.24      822.15     46.69 o 
   7   9  15        0.94       -3.66     24.35 o 
   8   9  15      283.47      297.12     51.21 o 
  -3  10  15     2110.48     2103.06    124.36 o 
  -2  10  15       32.22        0.00     49.38 o 
  -1  10  15     2070.97     1932.99    107.90 o 
   0  10  15      571.33      479.13     62.18 o 
   1  10  15     1028.14      877.80     74.98 o 
   2  10  15       25.98       31.79     29.88 o 
   3  10  15      445.06      461.33     41.22 o 
   4  10  15      158.97      131.30     31.02 o 
   5  10  15      874.24      857.60     48.37 o 
   6  10  15     1547.82     1616.62    107.90 o 
   7  10  15       12.05      -25.60     47.55 o 
   8  10  15     1968.57     1841.55    115.21 o 
  -1  11  15     2436.96     2375.55    122.53 o 
   0  11  15     1058.03      980.21     84.12 o 
   1  11  15     1846.84     1779.47     75.48 o 
   2  11  15     1104.04     1059.55     60.11 o 
   3  11  15      123.23      125.43     33.48 o 
   4  11  15      206.19      201.14     33.15 o 
   5  11  15      936.42     1031.42     96.92 o 
   6  11  15      865.25      932.66     91.44 o 
   7  11  15      703.97      777.22     84.12 o 
   8  11  15      973.61      930.83     93.27 o 
   0  12  15        4.92       25.60     47.55 o 
   1  12  15     1356.61     1509.65     71.62 o 
   2  12  15     1262.98     1293.59    122.53 o 
   3  12  15     1879.43     2033.59     76.11 o 
   4  12  15     1060.39     1073.48    102.41 o 
   5  12  15       76.36      113.38     56.69 o 
   6  12  15       94.71       84.12     60.35 o 
   2  13  15       75.19       76.81     43.89 o 
  -2  -7  16      467.69      566.91     76.81 o 
  -1  -7  16      753.10      780.88     85.95 o 
   0  -7  16      138.22       96.92     54.86 o 
   1  -7  16        3.17      -32.92     51.21 o 
   2  -7  16       65.92       56.69     54.86 o 
   3  -7  16     2437.92     2627.92    140.81 o 
  -4  -6  16      655.58      817.45     87.78 o 
  -3  -6  16     1155.42     1197.83     96.92 o 
  -2  -6  16      797.59      766.25     84.12 o 
  -1  -6  16     3219.78     3233.23    151.79 o 
   0  -6  16      782.31      769.90     84.12 o 
   1  -6  16      125.43      111.55     53.03 o 
   2  -6  16      361.86      513.88     76.81 o 
   3  -6  16     1150.50     1229.78     74.35 o 
   4  -6  16      215.10      292.30     72.24 o 
   5  -6  16     2642.98     2730.35    106.01 o 
   6  -6  16      832.17      903.26     71.76 o 
  -5  -5  16       75.37      168.25     54.86 o 
  -4  -5  16       38.04      124.36     54.86 o 
  -3  -5  16     1202.77     1404.48    102.41 o 
  -2  -5  16      518.93      565.08     71.32 o 
  -1  -5  16     3636.99     3368.56    151.79 o 
   0  -5  16      716.96      631.29     58.52 o 
   1  -5  16     2639.98     2733.75    138.99 o 
   2  -5  16       34.21      -33.55     33.55 o 
   3  -5  16       82.81      158.77     50.29 o 
   4  -5  16       42.39       27.43     35.12 o 
   5  -5  16     2026.40     2192.40     89.23 o 
   6  -5  16       61.28       18.26     38.73 o 
   7  -5  16     2326.62     2511.70    101.50 o 
  -5  -4  16       70.06      -21.95     45.72 o 
  -4  -4  16       54.60       69.49     49.38 o 
  -3  -4  16      716.82      693.10     78.64 o 
  -2  -4  16      727.32      812.46     56.85 o 
  -1  -4  16     3018.85     3091.14     98.87 o 
   0  -4  16      205.48      314.45     42.01 o 
   1  -4  16     5871.26     5851.72    147.40 o 
   2  -4  16      635.05      652.91     54.31 o 
   3  -4  16     1580.07     1546.73     73.67 o 
   4  -4  16      100.61       68.58     37.50 o 
   5  -4  16      223.70      211.17     42.61 o 
   6  -4  16        3.40       92.19     39.42 o 
   7  -4  16      747.67      888.77     95.10 o 
  -6  -3  16     4256.93     4315.85    182.88 o 
  -5  -3  16      166.96      173.73     54.86 o 
  -4  -3  16      651.00      621.78     74.98 o 
  -3  -3  16      149.19      104.04     36.14 o 
  -2  -3  16      126.27      144.61     34.25 o 
  -1  -3  16      561.46      571.13     65.84 o 
   0  -3  16     2507.56     2487.36    118.87 o 
   1  -3  16     3326.96     3324.29    102.16 o 
   2  -3  16        0.37      -13.53     38.40 o 
   3  -3  16     5873.57     5764.16    255.11 o 
   4  -3  16      161.48       86.12     68.58 o 
   5  -3  16      445.77      433.48     47.19 o 
   6  -3  16      334.34      341.98     45.89 o 
   7  -3  16       40.23       34.75     54.86 o 
   8  -3  16      441.72      541.31     82.29 o 
  -6  -2  16     1840.37     2042.72    120.70 o 
  -5  -2  16      412.96      391.35     67.66 o 
  -4  -2  16     5189.48     5571.95    144.81 o 
  -3  -2  16       69.98       77.93     46.63 o 
  -2  -2  16      565.11      597.44     48.48 o 
  -1  -2  16     1036.94     1037.38     86.87 o 
   0  -2  16       41.00       53.95     29.74 o 
   1  -2  16      607.32      466.67     43.31 o 
   2  -2  16        2.89       13.31     27.78 o 
   3  -2  16     2758.38     2601.57     87.93 o 
   4  -2  16      722.33      790.81     54.86 o 
   5  -2  16     5557.57     5911.63    149.32 o 
   6  -2  16      251.22      241.34     42.67 o 
   7  -2  16     1416.42     1450.20    106.07 o 
   8  -2  16      500.87      515.71     74.98 o 
  -6  -1  16      149.31      118.87     58.52 o 
  -5  -1  16        5.00       18.48     45.72 o 
  -4  -1  16     1811.21     1752.25     92.35 o 
  -3  -1  16      877.41      897.12     57.53 o 
  -2  -1  16     1220.62     1254.79     64.66 o 
  -1  -1  16      472.91      415.67     42.61 o 
   0  -1  16       25.01       22.41     35.66 o 
   1  -1  16       83.23       62.18     31.03 o 
   2  -1  16        4.25       51.33     33.83 o 
   3  -1  16     2853.99     2574.31     84.69 o 
   4  -1  16      625.19      751.64     53.02 o 
   5  -1  16     8032.51     8211.48    322.77 o 
   6  -1  16        1.14       32.33     34.25 o 
   7  -1  16     4905.22     4891.91    188.36 o 
   8  -1  16      500.70      405.98     67.66 o 
  -7   0  16       46.01       82.29     58.52 o 
  -6   0  16       56.68       45.72     51.21 o 
  -5   0  16       16.04       -5.49     34.91 o 
  -4   0  16     1606.99     1834.84    138.07 o 
  -3   0  16     2612.84     2595.87     87.28 o 
  -2   0  16     4577.67     4898.95    263.34 o 
  -1   0  16     3304.15     3215.66     96.33 o 
   0   0  16     1500.92     1661.91    106.98 o 
   1   0  16     4958.97     4666.76    120.90 o 
   2   0  16      254.72      215.77     35.54 o 
   3   0  16       31.66       32.00     29.74 o 
   4   0  16        1.52        8.48     37.49 o 
   5   0  16     1597.92     1560.50    106.98 o 
   6   0  16      253.59      338.32     62.18 o 
   7   0  16     8683.80     8649.99    277.97 o 
   8   0  16       81.40      113.38     53.03 o 
   9   0  16      944.01      945.46     93.27 o 
  -7   1  16      352.39      504.74     74.98 o 
  -6   1  16      354.31      434.78     50.23 o 
  -5   1  16      365.95      398.26     74.98 o 
  -4   1  16       13.62      -11.21     47.55 o 
  -3   1  16      119.12       76.02     32.96 o 
  -2   1  16      727.66      724.32    121.61 o 
  -1   1  16     2155.18     2349.27     80.81 o 
   0   1  16     9660.35     9618.97    213.96 o 
   1   1  16     3706.29     3692.58    128.93 o 
   2   1  16      568.29      578.61     47.55 o 
   3   1  16     1149.77     1133.53     56.90 o 
   4   1  16     1526.06     1540.07     63.36 o 
   5   1  16     1267.78     1185.17     59.48 o 
   6   1  16       78.00       65.84     45.72 o 
   7   1  16     2687.48     2662.66    128.01 o 
   8   1  16      192.75       80.47     51.21 o 
   9   1  16     2996.56     2796.16    137.16 o 
  -7   2  16      418.78      378.55     73.15 o 
  -6   2  16     1057.68     1019.04     66.59 o 
  -5   2  16      221.72      231.08     43.31 o 
  -4   2  16     2512.53     2577.69    103.32 o 
  -3   2  16       97.70       83.50     35.66 o 
  -2   2  16        4.96       34.67     30.37 o 
  -1   2  16     2289.72     2324.27     79.46 o 
   0   2  16      589.20      600.89     47.55 o 
   1   2  16     5908.36     5924.11    137.71 o 
   2   2  16     3761.01     3669.79     99.55 o 
   3   2  16     3327.02     3441.57     94.37 o 
   4   2  16      340.44      312.79     36.84 o 
   5   2  16        8.74       34.75     40.23 o 
   6   2  16       64.16       71.32     43.89 o 
   7   2  16     1135.64      987.53     82.29 o 
   8   2  16        8.01       31.09     45.72 o 
   9   2  16     4662.14     4668.80    181.05 o 
  -7   3  16       81.17      109.37     43.31 o 
  -6   3  16     2670.83     2667.13    100.21 o 
  -5   3  16       28.70        6.37     52.12 o 
  -4   3  16     2827.27     2409.56     87.28 o 
  -3   3  16      737.89      825.92     56.24 o 
  -2   3  16      720.05      704.43     50.97 o 
  -1   3  16      881.79      752.73     49.77 o 
   0   3  16      405.04      388.08     39.42 o 
   1   3  16     5289.50     5442.45    129.29 o 
   2   3  16     3135.22     3003.03     86.64 o 
   3   3  16     6377.56     6420.90    267.00 o 
   4   3  16      632.35      588.86     58.52 o 
   5   3  16     2693.67     2765.07    120.70 o 
   6   3  16        4.31       20.12     40.23 o 
   7   3  16      341.14      345.63     56.69 o 
   8   3  16      117.68      168.25     49.38 o 
   9   3  16      130.82       96.92     49.38 o 
  10   3  16      244.76      243.22     60.35 o 
  -7   4  16       12.88       -6.55     37.49 o 
  -6   4  16     2913.50     3063.11    106.68 o 
  -5   4  16        6.88       -7.32     35.54 o 
  -4   4  16     4281.67     4301.32    151.79 o 
  -3   4  16      198.14      185.34     38.00 o 
  -2   4  16     3955.51     4159.60    116.13 o 
  -1   4  16       52.99       62.79     30.95 o 
   0   4  16      465.19      431.26     78.64 o 
   1   4  16        4.65      -17.44     26.49 o 
   2   4  16     2146.31     2357.73     80.47 o 
   3   4  16     4254.79     4143.95    148.13 o 
   4   4  16     3234.77     3059.50    122.53 o 
   5   4  16     1854.84     1870.81     95.10 o 
   6   4  16        8.04      -36.58     38.40 o 
   7   4  16     2828.48     2834.56    122.53 o 
   8   4  16        1.65       43.89     42.06 o 
   9   4  16      151.92      138.99     49.38 o 
  10   4  16      109.56      129.84     51.21 o 
  -6   5  16      497.04      551.30    113.38 o 
  -5   5  16      108.00      110.33     38.54 o 
  -4   5  16     5339.25     5489.44    207.56 o 
  -3   5  16      150.15      195.18     39.42 o 
  -2   5  16     4195.69     4319.70    169.16 o 
  -1   5  16     1071.32     1169.36     58.74 o 
   0   5  16     3111.82     3194.68     91.81 o 
   1   5  16       61.41       21.95     38.40 o 
   2   5  16      129.71       89.61     40.23 o 
   3   5  16       81.57      131.67     40.23 o 
   4   5  16      584.39      614.46     60.35 o 
   5   5  16     4817.63     4736.47    162.76 o 
   6   5  16       10.97       17.57     26.30 o 
   7   5  16     1945.23     1863.50     95.10 o 
   8   5  16      426.41      435.24     60.35 o 
   9   5  16     2619.53     2836.39    126.18 o 
  10   5  16       85.45       91.44     45.72 o 
  -6   6  16      114.01      109.73     62.18 o 
  -5   6  16       22.05       34.75     51.21 o 
  -4   6  16      662.91      725.62     74.06 o 
  -3   6  16      173.38      201.16     53.03 o 
  -2   6  16     4873.73     4798.64    181.05 o 
  -1   6  16       18.51       38.40     40.23 o 
   0   6  16     1027.28     1067.99     80.47 o 
   1   6  16      596.67      565.08     62.18 o 
   2   6  16      839.24      800.99     67.66 o 
   3   6  16       37.75      -32.92     32.92 o 
   4   6  16      366.33      294.43     47.55 o 
   5   6  16     3013.61     2779.59     83.34 o 
   6   6  16        2.17       -1.83     25.86 o 
   7   6  16     3317.01     3246.03    128.01 o 
   8   6  16      102.15      146.30     45.72 o 
   9   6  16     2277.38     2320.69    109.73 o 
  10   6  16      277.62      349.29     56.69 o 
  -5   7  16      680.86      753.45     89.61 o 
  -4   7  16        0.43       69.49     54.86 o 
  -3   7  16        1.08       14.63     49.38 o 
  -2   7  16     1063.95     1108.22     84.12 o 
  -1   7  16       56.31      113.38     45.72 o 
   0   7  16      709.70      599.83     65.84 o 
   1   7  16     1057.23      912.55     73.15 o 
   2   7  16      200.11      206.65     45.72 o 
   3   7  16     2215.38     2071.98     96.92 o 
   4   7  16       21.45       42.06     34.75 o 
   5   7  16       93.03       79.87     29.41 o 
   6   7  16       39.79       20.41     27.60 o 
   7   7  16     2098.77     2278.94     82.29 o 
   8   7  16      128.68      204.82     43.89 o 
   9   7  16     2260.43     2307.88    104.24 o 
  10   7  16      184.43      190.19     49.38 o 
  -4   8  16      593.13      729.67     85.95 o 
  -3   8  16       18.13       45.72     53.03 o 
  -2   8  16        1.68        0.00     45.72 o 
  -1   8  16        1.07       18.29     40.23 o 
   0   8  16     2040.83     1843.38    100.58 o 
   1   8  16      746.53      640.06     65.84 o 
   2   8  16     1778.18     1722.68     93.27 o 
   3   8  16     3828.24     3716.02    137.16 o 
   4   8  16     3762.28     3631.38    100.47 o 
   5   8  16     2161.86     2039.15     71.55 o 
   6   8  16       77.53       93.77     28.10 o 
   7   8  16       19.65       60.43     27.66 o 
   8   8  16       28.92       67.66     36.58 o 
  -3   9  16       85.05        9.14     51.21 o 
  -2   9  16     1754.65     1804.98    111.55 o 
  -1   9  16       39.67       40.23     45.72 o 
   0   9  16        1.00       14.63     43.89 o 
   1   9  16      172.41      184.70     47.55 o 
   2   9  16     1515.04     1422.77     85.95 o 
   3   9  16      598.16      627.26     60.35 o 
   4   9  16     2283.53     2241.54     75.57 o 
   5   9  16     4924.38     4829.47    120.24 o 
   6   9  16      662.15      777.50     48.28 o 
   7   9  16      216.49      256.41     32.81 o 
   8   9  16       18.25      -25.60     43.89 o 
  -2  10  16     3860.72     3909.87    166.42 o 
  -1  10  16       88.29       32.92     47.55 o 
   0  10  16      728.74      570.57     67.66 o 
   1  10  16      492.69      512.05     62.18 o 
   2  10  16      400.81      347.46     54.86 o 
   3  10  16     2852.95     2739.96     88.76 o 
   4  10  16     1129.46     1184.38     59.16 o 
   5  10  16     2997.73     2903.64    109.73 o 
   6  10  16      895.99      934.49     89.61 o 
   7  10  16     1523.29     1695.25    109.73 o 
   8  10  16        3.44       -9.14     49.38 o 
  -1  11  16        0.46      -23.77     47.55 o 
   0  11  16     1918.95     1826.92    107.90 o 
   1  11  16        5.46      -24.74     31.46 o 
   2  11  16        9.02       -5.79     40.23 o 
   3  11  16      109.20      142.23     65.84 o 
   4  11  16     1220.31     1281.95     60.50 o 
   5  11  16      265.59      206.65     64.01 o 
   6  11  16      912.15     1181.37     98.75 o 
   7  11  16     2260.28     2221.93    131.67 o 
   8  11  16      544.31      649.21     82.29 o 
   1  12  16       15.83       32.92     43.89 o 
   2  12  16     1632.47     1755.28    122.53 o 
   3  12  16       10.81       22.64     31.10 o 
   4  12  16      168.22      232.25     67.66 o 
   5  12  16       46.42       60.35     60.35 o 
  -2  -6  17      627.62      607.15     80.47 o 
  -1  -6  17      521.41      676.64     82.29 o 
   0  -6  17      190.06      226.77     60.35 o 
   1  -6  17       16.02      -23.77     45.72 o 
   2  -6  17      595.96      590.69     78.64 o 
   3  -6  17       44.89        3.66     49.38 o 
   4  -6  17     3132.37     3511.33    118.27 o 
   5  -6  17      257.53      288.94     69.49 o 
  -4  -5  17      263.43      277.97     62.18 o 
  -3  -5  17      937.97      939.98     93.27 o 
  -2  -5  17     1282.43     1325.84    100.58 o 
  -1  -5  17     1230.32     1389.85    104.24 o 
   0  -5  17     1186.32     1300.24    100.58 o 
   1  -5  17       42.91       88.43     37.74 o 
   2  -5  17      108.13      105.58     38.54 o 
   3  -5  17        1.12       41.88     38.13 o 
   4  -5  17      768.90      847.46     63.92 o 
   5  -5  17      307.64      296.02     89.61 o 
   6  -5  17     3472.56     3683.11    175.56 o 
  -5  -4  17        5.66       27.43     51.21 o 
  -4  -4  17        5.39      -42.06     43.89 o 
  -3  -4  17      572.75      598.00     78.64 o 
  -2  -4  17     4018.04     4034.23    168.25 o 
  -1  -4  17     2753.13     2849.25     97.62 o 
   0  -4  17     3507.58     3577.11    109.26 o 
   1  -4  17     1319.65     1344.43     67.24 o 
   2  -4  17     1393.55     1276.56     69.83 o 
   3  -4  17      205.81      176.04     42.67 o 
   4  -4  17      277.08      311.15     45.89 o 
   5  -4  17      161.37      301.84     47.85 o 
   6  -4  17     1157.35     1148.39     74.35 o 
  -5  -3  17     1995.21     2214.62    124.36 o 
  -4  -3  17      159.78      272.48     62.18 o 
  -3  -3  17       18.73       32.92     47.55 o 
  -2  -3  17        3.69       42.81     34.84 o 
  -1  -3  17     2513.71     2423.56     89.20 o 
   0  -3  17     2168.62     2213.68     84.02 o 
   1  -3  17     5374.01     5381.04    139.66 o 
   2  -3  17      543.72      581.38     50.43 o 
   3  -3  17      960.18     1009.84     87.78 o 
   4  -3  17      383.75      372.10     47.19 o 
   5  -3  17        9.34       -3.62     33.55 o 
   6  -3  17      227.48      279.95     44.60 o 
   7  -3  17        0.91       18.29     56.69 o 
  -6  -2  17      114.74       93.27     58.52 o 
  -5  -2  17     3107.63     3330.16    157.27 o 
  -4  -2  17        0.09      -45.72     45.72 o 
  -3  -2  17     1935.02     1825.08     86.87 o 
  -2  -2  17       67.00       53.90     51.21 o 
  -1  -2  17      113.02      127.08     34.25 o 
   0  -2  17      837.21      799.10     56.24 o 
   1  -2  17     1682.66     1646.61     70.47 o 
   2  -2  17     4245.76     4302.33    118.95 o 
   3  -2  17      732.55      648.15     84.12 o 
   4  -2  17     1187.10     1244.42     67.88 o 
   5  -2  17        2.88      -32.96     32.96 o 
   6  -2  17       18.27      -31.66     31.66 o 
   7  -2  17      575.88      618.12     82.29 o 
   8  -2  17      557.18      576.06     80.47 o 
  -6  -1  17        0.60       42.06     51.21 o 
  -5  -1  17     4315.08     4160.41    175.56 o 
  -4  -1  17       34.73       32.00     33.62 o 
  -3  -1  17     3085.58     3096.60     99.57 o 
  -2  -1  17        0.16       25.15     52.12 o 
  -1  -1  17        3.71      -21.99     28.36 o 
   0  -1  17      172.68      173.53     35.54 o 
   1  -1  17      368.49      341.68     65.84 o 
   2  -1  17     2841.38     2722.47     90.52 o 
   3  -1  17     2425.08     2603.82     89.20 o 
   4  -1  17     3446.91     3399.02    103.43 o 
   5  -1  17        1.29       18.74     31.66 o 
   6  -1  17     3985.71     4070.80    170.07 o 
   7  -1  17      106.74      151.79     56.69 o 
   8  -1  17      234.82      288.94     65.84 o 
  -6   0  17      204.42      314.55     65.84 o 
  -5   0  17     2693.52     2834.10    102.16 o 
  -4   0  17      270.74      287.29    102.41 o 
  -3   0  17     2807.91     2614.88    127.10 o 
  -2   0  17      204.44      195.75     38.13 o 
  -1   0  17     2633.07     2619.66     87.90 o 
   0   0  17      770.19      684.07     50.43 o 
   1   0  17       19.00       -1.13     27.06 o 
   2   0  17        3.58       -2.66     29.26 o 
   3   0  17       32.14       40.00     53.95 o 
   4   0  17     4265.05     4152.27    114.44 o 
   5   0  17     1109.57     1176.16    128.01 o 
   6   0  17     3101.74     3039.39    140.81 o 
   7   0  17       24.89      -23.77     43.89 o 
   8   0  17     2043.16     2062.83    122.53 o 
  -6   1  17       92.38       90.40     42.01 o 
  -5   1  17       64.76       99.76     38.40 o 
  -4   1  17        2.52       35.46     32.96 o 
  -3   1  17     4638.76     4780.43    129.29 o 
  -2   1  17       13.73       28.87     30.37 o 
  -1   1  17     2787.48     3010.48     94.99 o 
   0   1  17     1813.04     1888.95     71.76 o 
   1   1  17     2812.69     2704.33     87.93 o 
   2   1  17     1264.66     1329.84     60.74 o 
   3   1  17      158.21      173.42     33.55 o 
   4   1  17      100.08      124.11     32.25 o 
   5   1  17       60.47       56.69     45.72 o 
   6   1  17     4685.15     4723.66    179.22 o 
   7   1  17       35.22      135.33     53.03 o 
   8   1  17     5187.69     5286.92    199.33 o 
   9   1  17     1240.80     1483.12    106.07 o 
  -6   2  17       49.05       25.54     58.52 o 
  -5   2  17     1004.53     1032.98    165.50 o 
  -4   2  17      228.79      297.75     43.31 o 
  -3   2  17       47.12       31.95     49.38 o 
  -2   2  17       16.96       -5.08     29.07 o 
  -1   2  17     2305.77     2147.97     79.52 o 
   0   2  17      624.20      633.33     49.09 o 
   1   2  17     2331.08     2190.35     75.64 o 
   2   2  17     2530.74     2531.98     80.81 o 
   3   2  17     2091.83     1984.80     72.41 o 
   4   2  17      241.37      202.16     35.54 o 
   5   2  17      570.30      568.74     65.84 o 
   6   2  17     3229.04     3200.31    138.99 o 
   7   2  17      340.50      389.52     62.18 o 
   8   2  17     5586.68     5347.27    197.51 o 
   9   2  17        7.79       -5.49     47.55 o 
  -6   3  17      124.45      173.37     45.20 o 
  -5   3  17     1528.26     1463.17     74.97 o 
  -4   3  17        6.46      -32.25     32.25 o 
  -3   3  17      628.89      673.91     64.01 o 
  -2   3  17      872.50      803.20     54.95 o 
  -1   3  17     1254.85     1423.78    115.21 o 
   0   3  17      965.94     1045.51     96.92 o 
   1   3  17     3848.83     4041.58    109.26 o 
   2   3  17     6644.03     6700.25    169.16 o 
   3   3  17     2729.19     2703.04    122.53 o 
   4   3  17     2513.19     2540.14    117.04 o 
   5   3  17       85.52       87.78     43.89 o 
   6   3  17      166.46      206.65     47.55 o 
   7   3  17       29.57      -16.46     42.06 o 
   8   3  17     3836.43     3582.52    149.96 o 
   9   3  17      727.02      720.53     76.81 o 
  -6   4  17       65.80      117.29     55.78 o 
  -5   4  17     1475.22     1470.37    142.64 o 
  -4   4  17       25.78       22.86     34.91 o 
  -3   4  17     2269.43     2276.78     84.02 o 
  -2   4  17      394.07      382.83     43.74 o 
  -1   4  17      387.45      391.45     42.01 o 
   0   4  17       62.69       56.09     29.41 o 
   1   4  17     5643.62     5340.61    374.89 o 
   2   4  17      293.78      254.20     51.21 o 
   3   4  17     3417.84     3251.52    131.67 o 
   4   4  17     3079.65     2927.83    124.36 o 
   5   4  17     4203.18     3968.39    148.13 o 
   6   4  17      697.59      815.62     73.15 o 
   7   4  17       90.57       89.61     43.89 o 
   8   4  17      114.21      224.94     53.03 o 
   9   4  17      322.64      263.34     58.52 o 
  -6   5  17      723.10      675.97     82.29 o 
  -5   5  17      713.72      730.34     60.04 o 
  -4   5  17       38.52       32.44     37.49 o 
  -3   5  17     6977.99     6782.33    164.84 o 
  -2   5  17      402.55      417.02     51.21 o 
  -1   5  17     3592.53     3566.45    104.72 o 
   0   5  17      528.22      521.19     62.18 o 
   1   5  17      450.65      376.72     54.86 o 
   2   5  17     1258.76     1276.47     84.12 o 
   3   5  17     2083.76     2044.54    102.41 o 
   4   5  17      795.48      788.19     69.49 o 
   5   5  17      342.52      329.18     53.03 o 
   6   5  17     1284.32     1191.04     54.95 o 
   7   5  17      587.08      566.91     64.01 o 
   8   5  17      346.33      393.18     58.52 o 
   9   5  17       31.75        5.49     43.89 o 
  10   5  17      475.54      539.48     67.66 o 
  -5   6  17      413.64      415.13     76.81 o 
  -4   6  17      765.20      751.62     84.12 o 
  -3   6  17     2615.62     2715.70    135.33 o 
  -2   6  17        7.99      -40.23     40.23 o 
  -1   6  17     3787.72     3972.05    157.27 o 
   0   6  17      184.79      263.34     51.21 o 
   1   6  17      491.48      495.59     62.18 o 
   2   6  17      109.38      117.04     43.89 o 
   3   6  17     1632.23     1550.78     89.61 o 
   4   6  17      639.05      713.21     67.66 o 
   5   6  17     1514.11     1607.47     87.78 o 
   6   6  17     2312.60     2244.92     96.92 o 
   7   6  17      347.54      327.35     51.21 o 
   8   6  17     3465.17     3492.92    138.99 o 
   9   6  17      155.49      133.50     47.55 o 
  10   6  17      891.91     1060.68     82.29 o 
  -4   7  17        1.28       91.44     53.03 o 
  -3   7  17      661.76      555.94     76.81 o 
  -2   7  17       73.80       51.21     49.38 o 
  -1   7  17     4425.92     4398.15    170.07 o 
   0   7  17       12.20       71.32     43.89 o 
   1   7  17     4892.45     4579.19    166.42 o 
   2   7  17      875.93      883.29     73.15 o 
   3   7  17      211.43      265.17     51.21 o 
   4   7  17       15.59       12.80     36.58 o 
   5   7  17     1151.04     1128.61     57.27 o 
   6   7  17      157.80      200.13     33.55 o 
   7   7  17      301.89      276.14     47.55 o 
   8   7  17     3334.47     3342.96    129.84 o 
   9   7  17      706.03      837.57     71.32 o 
  10   7  17     2826.71     2902.23    124.36 o 
  -3   8  17      567.80      605.32     80.47 o 
  -2   8  17      443.15      387.70     64.01 o 
  -1   8  17     1422.82     1239.89     87.78 o 
   0   8  17      137.49      173.73     49.38 o 
   1   8  17     3837.49     3644.70    144.47 o 
   2   8  17       76.42       96.92     43.89 o 
   3   8  17     1842.69     1720.86     93.27 o 
   4   8  17     1300.21     1139.31     74.98 o 
   5   8  17       76.90       90.95     28.90 o 
   6   8  17      117.36      103.06     61.26 o 
   7   8  17       54.70       90.29     30.31 o 
   8   8  17      246.20      277.97     47.55 o 
   9   8  17        4.80        7.32     36.58 o 
  -2   9  17      151.78      246.88     60.35 o 
  -1   9  17      194.98      267.00     58.52 o 
   0   9  17      633.50      707.73     73.15 o 
   1   9  17      542.79      484.62     62.18 o 
   2   9  17       62.03       32.92     40.23 o 
   3   9  17     3867.67     3673.96    138.99 o 
   4   9  17      192.35      260.13     36.44 o 
   5   9  17     1008.70     1010.51     61.26 o 
   6   9  17        0.30      -25.92     25.92 o 
   7   9  17      270.09      258.88     35.50 o 
  -1  10  17      578.96      614.46     76.81 o 
   0  10  17       16.86       69.49     47.55 o 
   1  10  17      197.65      219.45     53.03 o 
   2  10  17        0.92        1.83     40.23 o 
   3  10  17      584.57      622.75     49.04 o 
   4  10  17      882.52      933.63     56.65 o 
   5  10  17     1307.59     1305.70     60.87 o 
   6  10  17      870.40      988.17     54.13 o 
   7  10  17      158.96      100.58     53.03 o 
   8  10  17       16.44      -34.75     49.38 o 
   0  11  17        0.84       -1.83     47.55 o 
   1  11  17        2.29      -12.80     43.89 o 
   2  11  17       11.52       18.85     32.95 o 
   3  11  17      306.08      259.92     39.24 o 
   4  11  17      544.34      547.43     45.61 o 
   5  11  17     3907.58     3582.52    166.42 o 
   6  11  17     1431.35     1428.25    111.55 o 
   7  11  17     1049.71     1289.27    106.07 o 
   2  12  17       39.29       25.60     42.06 o 
   3  12  17       32.13       67.66     42.06 o 
   0  -6  18       11.11      -51.21     51.21 o 
   1  -6  18      328.34      272.48     69.49 o 
   2  -6  18       25.02      -32.92     51.21 o 
   3  -6  18     1900.76     1976.88    126.18 o 
  -2  -5  18      313.57      321.86     67.66 o 
  -1  -5  18       68.09      109.73     56.69 o 
   0  -5  18       80.23       85.95     56.69 o 
   1  -5  18      224.64      274.31     64.01 o 
   2  -5  18        3.38       36.88     38.13 o 
   3  -5  18     1242.49     1247.36     77.56 o 
   4  -5  18      425.81      440.04     55.60 o 
   5  -5  18     3428.72     3554.77    122.19 o 
  -4  -4  18     2170.88     2238.39    128.01 o 
  -3  -4  18       69.60       60.35     53.03 o 
  -2  -4  18     3357.07     3064.99    149.96 o 
  -1  -4  18     1344.89     1285.61     96.92 o 
   0  -4  18     2390.51     2437.66     91.70 o 
   1  -4  18      791.80      646.84     56.24 o 
   2  -4  18      663.91      628.39     56.24 o 
   3  -4  18       94.01       69.85     39.42 o 
   4  -4  18       17.19      -11.59     42.98 o 
   5  -4  18     3856.07     4103.41    126.71 o 
   6  -4  18      122.17      202.38     47.08 o 
  -4  -3  18       13.60       -5.49     53.03 o 
  -3  -3  18       42.88       16.46     51.21 o 
  -2  -3  18     1653.84     1743.15     79.52 o 
  -1  -3  18       16.14       62.99     33.55 o 
   0  -3  18     3262.26     3370.28    106.68 o 
   1  -3  18     1042.00     1033.67     63.20 o 
   2  -3  18     1814.47     1735.61     76.29 o 
   3  -3  18      327.37      350.52     46.50 o 
   4  -3  18      441.08      437.99     74.06 o 
   5  -3  18      317.32      273.97     46.55 o 
   6  -3  18        0.71        8.56     38.73 o 
  -5  -2  18      154.83      157.27     62.18 o 
  -4  -2  18     1579.78     1722.68    115.21 o 
  -3  -2  18      139.33      207.82     41.38 o 
  -2  -2  18      105.52       97.50     36.84 o 
  -1  -2  18     1227.07     1308.29    118.87 o 
   0  -2  18     2250.30     2233.91     85.32 o 
   1  -2  18     1202.93     1246.29     65.22 o 
   2  -2  18     2315.59     2491.99     89.87 o 
   3  -2  18      346.06      334.30     43.91 o 
   4  -2  18      839.62      912.08     61.41 o 
   5  -2  18      173.99      203.19     84.12 o 
   6  -2  18      189.98      296.26     64.01 o 
   7  -2  18      979.33      830.25     91.44 o 
  -5  -1  18      653.44      588.86     80.47 o 
  -4  -1  18     2346.35     2330.54     91.16 o 
  -3  -1  18        9.72      -60.35     60.35 o 
  -2  -1  18      558.63      552.17     92.35 o 
  -1  -1  18      812.29      821.15     58.19 o 
   0  -1  18     2095.82     2116.99     80.17 o 
   1  -1  18      792.57      787.26     54.95 o 
   2  -1  18     3035.03     2718.82    160.93 o 
   3  -1  18     1574.13     1655.07     73.71 o 
   4  -1  18     1950.37     1962.68     78.23 o 
   5  -1  18     1405.16     1568.04    159.10 o 
   6  -1  18      155.69      232.25     60.35 o 
   7  -1  18      286.56      382.21     67.66 o 
  -5   0  18      103.06       74.06     38.79 o 
  -4   0  18     4002.69     4565.77    132.54 o 
  -3   0  18        4.66        6.40     34.91 o 
  -2   0  18     2058.95     2003.32     79.52 o 
  -1   0  18       55.49      123.44     36.21 o 
   0   0  18        4.84       25.86     31.66 o 
   1   0  18      143.85      174.93     36.84 o 
   2   0  18     4933.59     5239.27    135.13 o 
   3   0  18       87.08       72.24     32.33 o 
   4   0  18     3074.83     3040.31     96.33 o 
   5   0  18     1587.82     1558.10    100.58 o 
   6   0  18      721.54      753.45     82.29 o 
   7   0  18     1199.00     1024.10     91.44 o 
   8   0  18       26.01       60.35     53.03 o 
  -6   1  18     1596.90     1918.36    126.18 o 
  -5   1  18      350.28      411.31     50.43 o 
  -4   1  18     2708.64     2525.89     95.69 o 
  -3   1  18      520.12      622.19     54.26 o 
  -2   1  18     6634.77     6753.72    164.23 o 
  -1   1  18       15.40       13.93     32.92 o 
   0   1  18     3456.36     3409.67    102.80 o 
   1   1  18       50.63       42.98     32.00 o 
   2   1  18       23.88       21.91     30.95 o 
   3   1  18      275.19      383.04     43.31 o 
   4   1  18      538.17      575.98     48.48 o 
   5   1  18      328.13      352.95     62.18 o 
   6   1  18      235.01      206.65     58.52 o 
   7   1  18     1262.78     1190.52     95.10 o 
   8   1  18       49.41      -36.58     47.55 o 
  -6   2  18       11.65       27.40     38.00 o 
  -5   2  18       39.76       46.63     36.21 o 
  -4   2  18      453.09      526.97     53.65 o 
  -3   2  18     1067.41     1168.06    158.19 o 
  -2   2  18     2713.26     2745.56    128.01 o 
  -1   2  18      314.99      364.91     42.61 o 
   0   2  18     2169.01     2254.08     82.04 o 
   1   2  18       26.18       29.04     32.25 o 
   2   2  18     1283.20     1261.54     61.41 o 
   3   2  18      289.06      321.94     38.13 o 
   4   2  18      248.41      312.72     56.69 o 
   5   2  18      577.72      630.92     71.32 o 
   6   2  18      367.60      378.55     62.18 o 
   7   2  18     4551.47     4522.50    177.39 o 
   8   2  18      339.71      365.75     64.01 o 
  -6   3  18      217.53      166.11     46.50 o 
  -5   3  18     1328.83     1381.01     75.57 o 
  -4   3  18       32.13       49.90     36.14 o 
  -3   3  18      307.57      345.13     53.03 o 
  -2   3  18      560.88      586.66     51.72 o 
  -1   3  18       34.48       61.00     53.03 o 
   0   3  18     4805.19     4956.92    177.39 o 
   1   3  18      370.37      418.98     53.03 o 
   2   3  18     3527.97     3540.35    149.04 o 
   3   3  18     1397.57     1307.56     84.12 o 
   4   3  18     1927.29     1993.34    102.41 o 
   5   3  18       78.20      122.53     47.55 o 
   6   3  18      735.16      656.52     71.32 o 
   7   3  18      363.21      363.92     62.18 o 
   8   3  18      402.54      323.69     62.18 o 
   9   3  18     3730.65     3481.94    153.62 o 
  -6   4  18     1151.41     1338.83     78.75 o 
  -5   4  18      115.85       91.50     74.98 o 
  -4   4  18      780.57      789.26     61.33 o 
  -3   4  18       58.43       77.82     50.29 o 
  -2   4  18       45.71       81.86     35.40 o 
  -1   4  18      557.83      564.38     49.14 o 
   0   4  18      422.21      529.71     46.50 o 
   1   4  18      111.41      144.47     49.38 o 
   2   4  18     6245.10     6287.25    210.31 o 
   3   4  18     1424.19     1463.00     91.44 o 
   4   4  18     4210.66     4286.59    160.93 o 
   5   4  18      613.07      616.29     67.66 o 
   6   4  18     1669.69     1611.13     96.92 o 
   7   4  18      404.36      504.74     65.84 o 
   8   4  18      100.07      117.04     49.38 o 
   9   4  18     1959.38     2081.12    117.04 o 
  -5   5  18      596.87      598.27     57.45 o 
  -4   5  18     2645.45     2638.19     97.57 o 
  -3   5  18      274.90      304.64     43.74 o 
  -2   5  18     2495.43     2309.71    124.36 o 
  -1   5  18        6.12       62.18     47.55 o 
   0   5  18        4.66       -3.66     43.89 o 
   1   5  18      118.75      155.44     45.72 o 
   2   5  18     2086.84     2265.82    111.55 o 
   3   5  18     1300.34     1464.83     91.44 o 
   4   5  18     4985.23     4635.89    168.25 o 
   5   5  18      681.48      616.29     65.84 o 
   6   5  18     2492.96     2498.07    117.04 o 
   7   5  18      152.55      135.33     47.55 o 
   8   5  18       82.75       96.92     47.55 o 
   9   5  18      773.82      800.99     78.64 o 
  -4   6  18      829.83      824.77     89.61 o 
  -3   6  18     1024.72     1128.34     98.75 o 
  -2   6  18     3190.22     3333.81    149.96 o 
  -1   6  18     1505.57     1437.40     98.75 o 
   0   6  18      902.19      819.28     76.81 o 
   1   6  18        2.02       27.43     42.06 o 
   2   6  18       97.99      137.16     49.38 o 
   3   6  18      747.74      658.35     67.66 o 
   4   6  18     2663.83     2664.49    118.87 o 
   5   6  18     1315.32     1241.72     82.29 o 
   6   6  18     1381.69     1432.70     64.00 o 
   7   6  18     1892.75     1987.85    102.41 o 
   8   6  18      360.27      365.75     58.52 o 
   9   6  18        0.87       23.77     42.06 o 
  -3   7  18      285.52      327.35     67.66 o 
  -2   7  18     2562.95     2616.94    135.33 o 
  -1   7  18      135.73      100.58     49.38 o 
   0   7  18     3327.86     3061.33    137.16 o 
   1   7  18      599.21      618.12     69.49 o 
   2   7  18        3.10      -29.26     40.23 o 
   3   7  18       85.54       62.18     43.89 o 
   4   7  18      763.43      691.27     65.84 o 
   5   7  18      380.83      359.33     40.02 o 
   6   7  18     4810.08     4723.98    120.78 o 
   7   7  18      415.79      455.36     56.69 o 
   8   7  18     1307.75     1377.05     87.78 o 
   9   7  18     1689.30     1852.53     96.92 o 
  -3   8  18       87.60       96.92     54.86 o 
  -2   8  18     2778.59     2893.08    142.64 o 
  -1   8  18     1874.45     1905.56    113.38 o 
   0   8  18     4594.67     4374.37    170.07 o 
   1   8  18      619.75      705.90     71.32 o 
   2   8  18     3330.41     3282.61    135.33 o 
   3   8  18        5.02       10.97     40.23 o 
   4   8  18       27.29       58.52     42.06 o 
   5   8  18      339.75      312.66     39.04 o 
   6   8  18       11.73       12.60     34.75 o 
   7   8  18      199.08      172.56     35.66 o 
   8   8  18      835.88      870.49     71.32 o 
   9   8  18      902.93      960.09     74.98 o 
  -2   9  18        4.39      -20.12     49.38 o 
  -1   9  18      133.92       49.38     51.21 o 
   0   9  18      975.38      912.55     82.29 o 
   1   9  18     1204.21     1011.30     82.29 o 
   2   9  18     1958.41     1847.04    102.41 o 
   3   9  18      182.68      138.99     47.55 o 
   4   9  18      271.51      251.24     38.67 o 
   5   9  18        2.20        9.06     29.41 o 
   6   9  18       26.01      -16.74     28.05 o 
   7   9  18      209.70      260.35     36.44 o 
   0  10  18      554.17      574.23     73.15 o 
   1  10  18       87.51      138.99     53.03 o 
   2  10  18     1877.36     1742.80    100.58 o 
   3  10  18       57.73       70.71     35.66 o 
   4  10  18     1674.62     1755.46     72.48 o 
   5  10  18      119.58      140.59     33.78 o 
   6  10  18      146.16      120.56     37.49 o 
   7  10  18      488.47      519.37     74.98 o 
   1  11  18       25.23       60.35     49.38 o 
   2  11  18      469.50      467.14     49.64 o 
   3  11  18       75.87       68.05     35.50 o 
   4  11  18     1554.51     1639.23     70.22 o 
   5  11  18      163.97      219.45     64.01 o 
   6  11  18     1915.40     2168.90    131.67 o 
   3  12  18        6.95       65.84     42.06 o 
  -1  -5  19      713.22      773.56     89.61 o 
   0  -5  19       14.96       12.80     51.21 o 
   1  -5  19     1098.03     1179.54    106.07 o 
   2  -5  19      565.85      715.04     89.61 o 
   3  -5  19     1303.69     1343.09    128.01 o 
   4  -5  19     1766.20     1986.85     93.74 o 
  -2  -4  19      298.85      256.03     65.84 o 
  -1  -4  19     1291.49     1278.30    102.41 o 
   0  -4  19      469.48      450.72     52.36 o 
   1  -4  19      243.16      297.62     47.08 o 
   2  -4  19       39.60       44.43     39.30 o 
   3  -4  19      881.52      897.60     65.95 o 
   4  -4  19        9.33      -37.50     37.50 o 
   5  -4  19     1189.19     1313.09     80.81 o 
  -3  -3  19      287.58      334.66     67.66 o 
  -2  -3  19      242.74      265.17     65.84 o 
  -1  -3  19     1658.62     1541.38     75.64 o 
   0  -3  19       96.35       45.56     61.26 o 
   1  -3  19     2449.53     2525.25    121.61 o 
   2  -3  19      113.33       67.15     39.42 o 
   3  -3  19      999.13     1099.96     69.17 o 
   4  -3  19      405.16      501.63     53.56 o 
   5  -3  19       27.92        4.77     39.42 o 
   6  -3  19     1384.21     1499.58    111.55 o 
  -4  -2  19        0.49      -49.38     49.38 o 
  -3  -2  19      131.85       82.29     56.69 o 
  -2  -2  19       77.12      117.79     40.72 o 
  -1  -2  19     1007.41      926.16     64.00 o 
   0  -2  19       15.18       21.98     34.25 o 
   1  -2  19     2933.58     2713.34     96.33 o 
   2  -2  19      970.14     1107.24     65.80 o 
   3  -2  19     1574.34     1547.72     74.97 o 
   4  -2  19       35.93       49.84     35.54 o 
   5  -2  19      147.04      128.10     40.59 o 
   6  -2  19     1368.48     1539.81    113.38 o 
  -4  -1  19      487.94      407.81     74.98 o 
  -3  -1  19       17.65       36.86     36.84 o 
  -2  -1  19        0.98       26.42     52.12 o 
  -1  -1  19      497.85      442.57     47.85 o 
   0  -1  19      198.89      169.37     38.79 o 
   1  -1  19     4450.30     4315.51    127.10 o 
   2  -1  19      780.79      740.85     54.95 o 
   3  -1  19     4970.60     5022.56    135.13 o 
   4  -1  19     1331.09     1249.90     66.59 o 
   5  -1  19     2186.12     2348.12    126.18 o 
   6  -1  19      303.96      338.32     67.66 o 
   7  -1  19      131.72       96.92     58.52 o 
  -5   0  19     1150.26     1291.10    104.24 o 
  -4   0  19      336.90      413.24     51.07 o 
  -3   0  19     2159.72     2120.96     88.57 o 
  -2   0  19      612.12      711.60     56.72 o 
  -1   0  19        1.83      -37.49     37.49 o 
   0   0  19       55.19       55.51     32.96 o 
   1   0  19     1997.90     2041.70     82.76 o 
   2   0  19       26.17       15.11     32.02 o 
   3   0  19     5576.93     5666.59    158.19 o 
   4   0  19      236.07      265.11     42.67 o 
   5   0  19     3240.37     3010.12    144.47 o 
   6   0  19      167.94      162.76     54.86 o 
   7   0  19      319.70      387.70     69.49 o 
  -5   1  19      742.48      751.59     62.71 o 
  -4   1  19     2153.29     2331.24     97.84 o 
  -3   1  19     4609.00     4426.17    256.03 o 
  -2   1  19     1409.61     1455.23    141.73 o 
  -1   1  19     1860.97     1952.24     78.88 o 
   0   1  19      964.09      906.96     86.87 o 
   1   1  19        5.72       17.45     30.71 o 
   2   1  19        0.71       10.41     50.29 o 
   3   1  19     1466.51     1472.96     70.47 o 
   4   1  19       28.14        3.66     40.23 o 
   5   1  19     2921.76     3092.42    140.81 o 
   6   1  19     1395.75     1201.49     93.27 o 
   7   1  19     1625.06     1861.67    117.04 o 
   8   1  19      189.01      294.43     65.84 o 
  -5   2  19       78.68       31.37     48.46 o 
  -4   2  19      909.03     1048.48     69.79 o 
  -3   2  19     1642.31     1889.39    176.47 o 
  -2   2  19     1204.64     1149.22    107.90 o 
  -1   2  19     3365.21     3367.54    106.68 o 
   0   2  19     1766.35     1892.97     76.29 o 
   1   2  19      119.52      131.98     36.14 o 
   2   2  19       37.16        2.48     29.07 o 
   3   2  19      516.78      550.45     67.66 o 
   4   2  19       60.94      106.07     47.55 o 
   5   2  19     2386.06     2254.85    120.70 o 
   6   2  19      932.86      817.45     82.29 o 
   7   2  19      186.21      184.70     56.69 o 
   8   2  19     1712.00     1591.01    107.90 o 
  -5   3  19        0.21        3.19     38.13 o 
  -4   3  19        5.65        2.74     37.49 o 
  -3   3  19     1274.28     1344.20    111.55 o 
  -2   3  19      423.20      405.31     47.85 o 
  -1   3  19     2253.22     2355.31     86.61 o 
   0   3  19      384.38      295.37     43.31 o 
   1   3  19     2409.15     2611.93    108.81 o 
   2   3  19       32.39        7.32     43.89 o 
   3   3  19       13.35       18.29     43.89 o 
   4   3  19      811.06      751.62     74.98 o 
   5   3  19      412.85      354.78     62.18 o 
   6   3  19       67.16       38.40     47.55 o 
   7   3  19     1400.70     1567.24    102.41 o 
   8   3  19     1743.10     1693.42    107.90 o 
  -5   4  19      195.23      244.20     48.48 o 
  -4   4  19      115.11       68.56     38.00 o 
  -3   4  19        0.46       -4.64     36.14 o 
  -2   4  19      385.87      465.36     74.98 o 
  -1   4  19     2387.80     2334.44     87.28 o 
   0   4  19      208.74      237.74     56.69 o 
   1   4  19     4333.66     4683.43    177.39 o 
   2   4  19       28.94        5.49     43.89 o 
   3   4  19     2575.10     2541.96    122.53 o 
   4   4  19        3.77       -3.66     43.89 o 
   5   4  19      914.07      866.83     78.64 o 
   6   4  19      205.50      182.88     51.21 o 
   7   4  19       14.88       14.63     45.72 o 
   8   4  19      141.17      307.23     60.35 o 
  -4   5  19     1967.04     2318.86    135.33 o 
  -3   5  19      277.87      407.81     71.32 o 
  -2   5  19      104.69      160.93     53.03 o 
  -1   5  19       15.70       -5.49     47.55 o 
   0   5  19      907.94      892.43     82.29 o 
   1   5  19     1430.17     1375.22     91.44 o 
   2   5  19      358.80      314.55     54.86 o 
   3   5  19     4462.84     4383.52    166.42 o 
   4   5  19      195.15      199.33     51.21 o 
   5   5  19     1206.32     1113.71     84.12 o 
   6   5  19      140.94      197.51     49.38 o 
   7   5  19        0.68       74.98     45.72 o 
   8   5  19      906.22     1241.72     93.27 o 
  -3   6  19      206.72      204.82     58.52 o 
  -2   6  19      210.18      171.90     54.86 o 
  -1   6  19      891.89      881.46     84.12 o 
   0   6  19      113.71      206.65     53.03 o 
   1   6  19       54.59      179.22     53.03 o 
   2   6  19        5.79       29.26     43.89 o 
   3   6  19     2593.27     2423.10    117.04 o 
   4   6  19      320.10      374.89     58.52 o 
   5   6  19     6073.27     6071.46    204.82 o 
   6   6  19       24.13      -43.89     43.89 o 
   7   6  19      548.78      594.34     67.66 o 
   8   6  19      431.90      462.67     64.01 o 
   9   6  19       64.67      113.38     47.55 o 
  -3   7  19      452.64      446.22     74.98 o 
  -2   7  19     1515.87     1583.70    109.73 o 
  -1   7  19      724.47      746.13     78.64 o 
   0   7  19        7.24        5.49     45.72 o 
   1   7  19      291.28      283.46     58.52 o 
   2   7  19       63.71       47.55     47.55 o 
   3   7  19     2074.08     2048.20    106.07 o 
   4   7  19       68.86      -23.77     40.23 o 
   5   7  19     3871.41     3893.41    151.79 o 
   6   7  19        2.13       38.40     31.03 o 
   7   7  19     4015.14     4434.72    164.59 o 
   8   7  19        6.71       71.32     45.72 o 
   9   7  19      340.99      321.86     58.52 o 
  -2   8  19     1243.21     1117.37     98.75 o 
  -1   8  19     2608.78     2483.44    131.67 o 
   0   8  19     1068.65     1142.97     91.44 o 
   1   8  19     2289.33     2114.04    113.38 o 
   2   8  19      247.14      201.16     51.21 o 
   3   8  19      188.36      173.73     51.21 o 
   4   8  19      195.22      131.67     47.55 o 
   5   8  19     1023.39     1005.62     58.32 o 
   6   8  19        1.17       55.57     54.86 o 
   7   8  19     3320.66     3721.51    144.47 o 
   8   8  19        0.96      -23.77     42.06 o 
  -1   9  19     1058.86      777.22     85.95 o 
   0   9  19     2709.53     2777.87    135.33 o 
   1   9  19     1321.16     1238.06     89.61 o 
   2   9  19      843.48      916.20     78.64 o 
   3   9  19     1268.09     1141.14     84.12 o 
   4   9  19      233.05      257.89     40.23 o 
   5   9  19       80.89       77.97     32.95 o 
   6   9  19       17.92       73.54     32.50 o 
   7   9  19      581.56      559.60     60.35 o 
   1  10  19     1734.41     1720.86    104.24 o 
   2  10  19     1314.22     1261.84     91.44 o 
   3  10  19      846.28      788.79     93.27 o 
   4  10  19        9.98       57.57     33.78 o 
   5  10  19      537.24      644.57     49.61 o 
   6  10  19        1.13        7.58     30.72 o 
   7  10  19      404.22      356.61     69.49 o 
   2  11  19      888.09      874.14     80.47 o 
   3  11  19     2117.91     2092.09    107.90 o 
   4  11  19      138.63      129.84     45.72 o 
   5  11  19      929.19      863.17     69.49 o 
  -1  -4  20      412.58      373.07     71.32 o 
   0  -4  20       29.17        9.14     51.21 o 
   1  -4  20        0.44       45.55     75.89 o 
   2  -4  20     1354.79     1556.70     80.75 o 
   3  -4  20       25.86       -4.83     39.42 o 
   4  -4  20     3282.47     3743.45    177.39 o 
  -2  -3  20     3033.90     3000.98    153.62 o 
  -1  -3  20      947.67     1058.93     68.54 o 
   0  -3  20     1368.91     1516.52    175.56 o 
   1  -3  20       26.39       19.47     36.84 o 
   2  -3  20       26.97       58.49     36.84 o 
   3  -3  20        1.25        4.24     36.84 o 
   4  -3  20     1042.43     1076.46     72.28 o 
   5  -3  20      210.53      310.79     49.67 o 
  -3  -2  20     1734.57     1689.77    115.21 o 
  -2  -2  20     1123.45     1183.07    152.70 o 
  -1  -2  20      285.42      298.10     47.79 o 
   0  -2  20     3794.86     3866.17    119.57 o 
   1  -2  20       74.31       97.67     39.42 o 
   2  -2  20      143.50      115.58     38.73 o 
   3  -2  20        5.35      -15.96     35.54 o 
   4  -2  20       98.35       91.02     45.72 o 
   5  -2  20      177.77      224.94     67.66 o 
  -4  -1  20       10.58      -29.26     54.86 o 
  -3  -1  20      100.63      155.71     53.95 o 
  -2  -1  20      369.48      428.03     51.53 o 
  -1  -1  20      556.12      631.09     56.24 o 
   0  -1  20     1666.68     1640.89     78.23 o 
   1  -1  20      148.32      193.92     43.31 o 
   2  -1  20     4375.35     4488.48    209.39 o 
   3  -1  20      104.84      134.08     40.72 o 
   4  -1  20      703.30      706.08     59.44 o 
   5  -1  20      761.23      738.82     84.12 o 
   6  -1  20      321.03      334.66     71.32 o 
  -4   0  20      422.97      477.67     83.21 o 
  -3   0  20      147.16      164.52     43.19 o 
  -2   0  20      436.43      504.90     54.26 o 
  -1   0  20      264.07      242.22     42.01 o 
   0   0  20      615.80      557.68     51.07 o 
   1   0  20      158.64      165.79     38.13 o 
   2   0  20     5346.56     5232.20    141.59 o 
   3   0  20        0.64      -30.87     31.64 o 
   4   0  20     5888.30     6076.94    221.28 o 
   5   0  20        6.13        9.14     53.03 o 
   6   0  20      745.83      791.85     87.78 o 
  -5   1  20     2454.04     2488.93    144.47 o 
  -4   1  20      857.27      998.29     71.09 o 
  -3   1  20     1860.71     2120.28     89.87 o 
  -2   1  20     1385.88     1441.59     74.28 o 
  -1   1  20       65.23       78.64     34.91 o 
   0   1  20      290.38      319.65     70.41 o 
   1   1  20      145.29      161.47     38.00 o 
   2   1  20     1881.93     1883.12     89.61 o 
   3   1  20      255.24      281.63     58.52 o 
   4   1  20     4930.68     4866.31    190.19 o 
   5   1  20       43.85       51.21     47.55 o 
   6   1  20     1513.95     1543.47    107.90 o 
   7   1  20       82.87      239.57     62.18 o 
  -5   2  20     1049.99      993.01    100.58 o 
  -4   2  20      741.56      910.77     87.78 o 
  -3   2  20     2664.87     2901.41    145.39 o 
  -2   2  20      716.72      699.46     57.53 o 
  -1   2  20     1272.06     1364.17     69.17 o 
   0   2  20      669.70      707.67     55.60 o 
   1   2  20      292.42      254.18     42.01 o 
   2   2  20     1007.98     1113.71     93.27 o 
   3   2  20        0.11        5.49     43.89 o 
   4   2  20     4582.05     4310.37    173.73 o 
   5   2  20       54.16       27.43     47.55 o 
   6   2  20     6555.73     6365.88    226.77 o 
   7   2  20       18.70      135.33     56.69 o 
  -4   3  20      115.30      144.85     43.31 o 
  -3   3  20     1428.51     1379.61     73.67 o 
  -2   3  20     1979.01     2053.75     86.52 o 
  -1   3  20     3362.48     3595.89    112.48 o 
   0   3  20      788.10      856.32     80.47 o 
   1   3  20      221.76      418.78     65.84 o 
   2   3  20      278.88      237.74     60.35 o 
   3   3  20       63.56      202.99     53.03 o 
   4   3  20     1104.93      980.21     85.95 o 
   5   3  20      116.92      151.79     51.21 o 
   6   3  20     3344.07     3105.22    142.64 o 
   7   3  20       15.28       62.18     53.03 o 
  -4   4  20       30.39       77.27     40.72 o 
  -3   4  20      775.58      771.57     62.18 o 
  -2   4  20     1589.19     1572.73    113.38 o 
  -1   4  20     3386.52     3487.43    155.44 o 
   0   4  20     3199.80     3130.82    142.64 o 
   1   4  20     3266.51     3397.82    151.79 o 
   2   4  20     2303.94     2249.36    120.70 o 
   3   4  20        7.31       14.63     45.72 o 
   4   4  20       74.30       85.95     47.55 o 
   5   4  20      116.68       62.18     47.55 o 
   6   4  20      898.80      848.54     82.29 o 
   7   4  20      173.05      175.56     56.69 o 
   8   4  20     1831.78     1868.98    113.38 o 
  -3   5  20        2.65       14.63     53.03 o 
  -2   5  20        7.04      -45.72     45.72 o 
  -1   5  20     1530.63     1371.56    104.24 o 
   0   5  20      578.99      543.14     71.32 o 
   1   5  20     5013.55     5257.66    195.68 o 
   2   5  20     1116.96     1181.37     85.95 o 
   3   5  20      434.13      404.15     64.01 o 
   4   5  20     1173.19     1155.77     89.61 o 
   5   5  20       27.15       74.98     49.38 o 
   6   5  20       87.92      120.70     49.38 o 
   7   5  20       16.16       -9.14     47.55 o 
   8   5  20      111.83      142.64     54.86 o 
  -2   6  20        0.84      -12.80     47.55 o 
  -1   6  20      190.89      177.39     58.52 o 
   0   6  20       47.60        7.32     49.38 o 
   1   6  20      127.35      122.53     53.03 o 
   2   6  20      985.51     1196.00     89.61 o 
   3   6  20      838.19      835.74     78.64 o 
   4   6  20     1423.26     1353.28     91.44 o 
   5   6  20       89.76      122.53     51.21 o 
   6   6  20     1274.51     1336.82     91.44 o 
   7   6  20        6.04      -18.29     43.89 o 
   8   6  20        1.05       47.55     47.55 o 
  -2   7  20      219.86      153.62     58.52 o 
  -1   7  20      279.73      310.89     64.01 o 
   0   7  20        8.77       -3.66     47.55 o 
   1   7  20       68.07       74.98     49.38 o 
   2   7  20      609.00      473.65     67.66 o 
   3   7  20      591.56      680.30     73.15 o 
   4   7  20     2305.25     2366.40    118.87 o 
   5   7  20      305.12      376.72     58.52 o 
   6   7  20     3575.85     3637.39    146.30 o 
   7   7  20      337.73      404.15     62.18 o 
   8   7  20      935.50     1159.43     87.78 o 
  -1   8  20      967.90     1163.09    100.58 o 
   0   8  20      823.61      815.62     82.29 o 
   1   8  20      285.85      358.44     62.18 o 
   2   8  20      316.25      369.41     62.18 o 
   3   8  20      139.12       98.75     47.55 o 
   4   8  20     1214.89     1239.89     89.61 o 
   5   8  20      673.55      652.30     52.07 o 
   6   8  20     2083.38     1987.30     78.37 o 
   7   8  20       30.78       73.15     43.89 o 
   1   9  20     1654.71     1457.51     98.75 o 
   2   9  20      383.67      296.26     60.35 o 
   3   9  20      465.06      433.41     64.01 o 
   4   9  20       10.69       53.03     42.06 o 
   5   9  20        3.11       -9.88     30.20 o 
   6   9  20     2058.22     2272.97     83.58 o 
   7   9  20      188.87      126.18     47.55 o 
   2  10  20      864.95     1029.59     87.78 o 
   3  10  20     1075.19     1091.76     85.95 o 
   4  10  20        8.33       42.65     33.38 o 
   5  10  20      187.74      208.62     38.55 o 
   6  10  20      194.37      202.32     37.77 o 
   2  -4  21       66.03      210.31     71.32 o 
  -1  -3  21     1440.79     1612.96    113.38 o 
   0  -3  21      334.39      369.42     53.02 o 
   1  -3  21      170.50      215.64     45.78 o 
   2  -3  21       89.89      170.90     81.38 o 
   3  -3  21     1102.92     1203.32    109.73 o 
   4  -3  21      109.40      131.28     45.89 o 
  -2  -2  21     4140.72     4378.03    188.36 o 
  -1  -2  21       21.42       15.35     39.42 o 
   0  -2  21     1703.87     1726.61     84.69 o 
   1  -2  21       75.87      -21.82     38.00 o 
   2  -2  21       48.05       28.99     72.24 o 
   3  -2  21      631.72      678.60     60.04 o 
   4  -2  21       90.78       44.43     41.32 o 
  -3  -1  21      472.10      607.15     84.12 o 
  -2  -1  21      771.52      821.38     63.32 o 
  -1  -1  21     2603.83     2713.36    100.16 o 
   0  -1  21     2483.04     2569.68    188.36 o 
   1  -1  21     1135.49     1181.72     72.41 o 
   2  -1  21      195.20      212.17     81.38 o 
   3  -1  21       91.58      138.49     40.72 o 
   4  -1  21      114.03       95.10     56.69 o 
   5  -1  21      927.20     1082.62    100.58 o 
  -3   0  21       55.93       83.21     50.29 o 
  -2   0  21     1088.18     1236.63     76.93 o 
  -1   0  21      792.26      882.09     65.29 o 
   0   0  21     2916.82     3055.37    104.74 o 
   1   0  21     1793.00     1815.42     81.34 o 
   2   0  21      800.58      908.78     63.36 o 
   3   0  21     1674.65     1815.95    113.38 o 
   4   0  21        9.07      -10.97     51.21 o 
   5   0  21      162.96      144.47     58.52 o 
  -4   1  21      483.93      578.36     61.41 o 
  -3   1  21       59.65      133.39     69.49 o 
  -2   1  21        0.47       15.92     37.23 o 
  -1   1  21       18.64       -8.18     57.61 o 
   0   1  21       18.64      -33.32     33.32 o 
   1   1  21     2118.30     2178.99     87.90 o 
   2   1  21      887.96      896.71     62.63 o 
   3   1  21     1778.17     1702.57    107.90 o 
   4   1  21      226.15      223.11     58.52 o 
   5   1  21     1566.01     1497.75    106.07 o 
   6   1  21       55.56       62.18     56.69 o
[truncated: 7,853 more chars]
